# Supplementary material for: A photoheterotrophic bacterium from Iceland has adapted its photosynthetic machinery to the long days of polar summer
Source: mSystems. 2024 Feb 20;9(3):e01311-23. doi: 10.1128/msystems.01311-23 (PMC10949492; doi:10.1128/msystems.01311-23)
Supplement: Table S4 — Metabolic pathways in the S. rosea KRV36 genome. [file msystems.01311-23-s0002.xls]

## Sheet: Blatt1
Metabolic Pathways in the S. rosea KRV36 genome
TCA cycle
EC number	Description in KEGG	NCBI accesion number
2.3.3.1	Citrate synthase	WP_248707176.1
4.2.1.3	Aconitate hydratase	WP_248708883.1
1.1.1.42	Isocitrate dehydrogenase	WP_248709187.1
1.2.4.2	2-oxoglutarate dehydrogenase	WP_248710067.1
2.3.1.61	2-oxoglutarate dehydrogenase	WP_248710068.1
6.2.1.5	Succinyl-CoA synthetase	WP_248708801.1
6.2.1.5	Succinyl-CoA synthetase	WP_248708802.1
1.3.5.1	sdhC, frdC; succinate dehydrogenase cytochrome b subunit	WP_248710104.1
1.3.5.1	sdhD, frdD; succinate dehydrogenase membrane anchor subunit	WP_248710105.1
1.3.5.1	sdhA, frdA; succinate dehydrogenase flavoprotein subunit	WP_248710106.1
1.3.5.1	sdhB, frdB; succinate dehydrogenase iron-sulfur subunit	WP_248710107.1
1.1.1.37	mdh; malate dehydrogenase	WP_248708804.1
Oxidative phosphorylation / Photosynthesis
EC number	Description in KEGG	NCBI accesion number
7.1.1.2	nuoA; NADH-quinone oxidoreductase subunit A	WP_248710597.1
7.1.1.2	nuoB; NADH-quinone oxidoreductase subunit B	WP_248710598.1
7.1.1.2	nuoC; NADH-quinone oxidoreductase subunit C	WP_248710599.1
7.1.1.2	nuoD; NADH-quinone oxidoreductase subunit D	WP_248710600.1
7.1.1.2	nuoE; NADH-quinone oxidoreductase subunit F	WP_248710601.1
7.1.1.2	nuoF; NADH-quinone oxidoreductase subunit E	WP_248710602.1
7.1.1.2	nuoG; NADH-quinone oxidoreductase subunit F	WP_248710603.1
7.1.1.2	nuoH; NADH-quinone oxidoreductase subunit H	WP_248710604.1
7.1.1.2	nuoI; NADH-quinone oxidoreductase subunit I	WP_248710605.1
7.1.1.2	nuoJ; NADH-quinone oxidoreductase subunit J	WP_248710606.1
7.1.1.2	nuoK; NADH-quinone oxidoreductase subunit K	WP_248710607.1
7.1.1.2	nuoL; NADH-quinone oxidoreductase subunit L	WP_248710608.1
7.1.1.2	nuoM; NADH-quinone oxidoreductase subunit M	WP_248710609.1
7.1.1.2	nuoN; NADH-quinone oxidoreductase subunit N	WP_248710610.1
1.3.5.1	sdhC, frdC; succinate dehydrogenase cytochrome b subunit	WP_248710104.1
1.3.5.1	sdhD, frdD; succinate dehydrogenase membrane anchor subunit	WP_248710105.1
1.3.5.1	sdhA, frdA; succinate dehydrogenase flavoprotein subunit	WP_248710106.1
1.3.5.1	sdhB, frdB; succinate dehydrogenase iron-sulfur subunit	WP_248710107.1
7.1.1.9	ccoP; cytochrome c oxidase cbb3-type subunit III	WP_248709685.1
7.1.1.9	ccoQ; cytochrome c oxidase cbb3-type subunit IV	WP_248709686.1
7.1.1.9	ccoO; cytochrome c oxidase cbb3-type subunit II	WP_248709687.1
7.1.1.9	ccoN; cytochrome c oxidase cbb3-type subunit I	WP_248709688.1
	ATPF0B, atpF; F-type H+-transporting ATPase subunit b	WP_248708047.1
	ATPF0B, atpF; F-type H+-transporting ATPase subunit b	WP_248708048.1
	ATPeF0C, ATP5G, ATP9; F-type H+-transporting ATPase subunit c	WP_248708049.1
	ATPF0A, atpB; F-type H+-transporting ATPase subunit a	WP_248708050.1
	atpI; ATP synthase protein I	WP_248708051.1
	ATPF1D, atpH; F-type H+-transporting ATPase subunit delta	WP_248710209.1
7.1.2.2; 7.2.2.1	ATPF1A, atpA; F-type H+/Na+-transporting ATPase subunit alpha	WP_248710210.1
	ATPF1G, atpG; F-type H+-transporting ATPase subunit gamma	WP_248710211.1
7.1.2.2; 7.2.2.1	ATPF1B, atpD; F-type H+/Na+-transporting ATPase subunit beta	WP_248710212.1
	ATPF1E, atpC; F-type H+-transporting ATPase subunit epsilon	WP_248710213.1
Photosynthesis gene cluster
EC number	Description in KEGG	NCBI accesion number
4.2.1.131	crtC; carotenoid 1,2-hydratase	WP_248707541.1
2.5.1.1; 2.5.1.10; 2.5.1.29	GGPS; geranylgeranyl diphosphate synthase, type II	WP_248707542.1
2.1.1.210	crtF; demethylspheroidene O-methyltransferase	WP_248707543.1
1.1.1.396	bchC; bacteriochlorophyllide a dehydrogenase	WP_248707544.1
1.3.7.14; 1.3.7.15	bchX; 3,8-divinyl chlorophyllide a/chlorophyllide a reductase subunit X	WP_248707545.1
1.3.7.14; 1.3.7.15	bchY; 3,8-divinyl chlorophyllide a/chlorophyllide a reductase subunit Y	WP_248707546.1
1.3.7.14; 1.3.7.15	bchZ; 3,8-divinyl chlorophyllide a/chlorophyllide a reductase subunit Z	WP_248707547.1
	pufB; light-harvesting complex 1 beta chain	WP_248707548.1
	pufA; light-harvesting complex 1 alpha chain	WP_248707549.1
	pufL; photosynthetic reaction center L subunit	WP_248707550.1
	pufM; photosynthetic reaction center M subunit	WP_248707551.1
	pufC; photosynthetic reaction center cytochrome c subunit	WP_248707552.1
7.1.1.9	cox; cytochrome c oxidase subunit I	WP_248707553.1
2.5.1.32	crtB; 15-cis-phytoene synthase	WP_248707554.1
	bchO; magnesium chelatase accessory protein	WP_248707555.1
6.6.1.1	chlD, bchD; magnesium chelatase subunit D	WP_248707556.1
6.6.1.1	chlI, bchI; magnesium chelatase subunit I	WP_248707557.1
2.3.1.37	ALAS; 5-aminolevulinate synthase	WP_248707558.1
	puhE; putative photosynthetic complex assembly protein PuhE	WP_248707559.1
1.14.13.81	acsF, chlE; magnesium-protoporphyrin IX monomethyl ester (oxidative) cyclase	WP_248707560.1
	hypothetical protein	WP_248707561.1
	puhC; photosynthetic complex assembly protein PuhC	WP_248707562.1
	puhB; photosynthetic complex putative assembly protein PuhB	WP_248707563.1
	puhA; photosynthetic reaction center H subunit	WP_248707564.1
	pucC; MFS transporter, BCD family, chlorophyll transporter	WP_248707565.1
2.1.1.11	bchM, chlM; magnesium-protoporphyrin O-methyltransferase	WP_248707566.1
6.6.1.1	chlH, bchH; magnesium chelatase subunit H	WP_248707567.1
1.3.7.7	chlB; light-independent protochlorophyllide reductase subunit B	WP_248707568.1
1.3.7.7	chlN; light-independent protochlorophyllide reductase subunit N	WP_248707569.1
	ppaA; regulatory protein PpaA	WP_248707570.1
	ppsR; transcriptional regulator PpsR	WP_248707571.1
2.5.1.62; 2.5.1.133	chlG, bchG; chlorophyll/bacteriochlorophyll a synthase	WP_248707572.1
	pucC; MFS transporter, BCD family, chlorophyll transporter	WP_248707573.1
1.3.1.83; 1.3.1.111	chlP, bchP; geranylgeranyl diphosphate/geranylgeranyl-bacteriochlorophyllide a reductase	WP_248707574.1
2.5.1.61	hemC, HMBS; hydroxymethylbilane synthase	WP_248707575.1
1.3.99.27	crtD; 1-hydroxycarotenoid 3,4-desaturase	WP_248707576.1
Glycolysis (Embden-Meyerhof-Parnas Pathway) / Gluconeogenesis
EC number	Description in KEGG	NCBI accesion number
1.1.1.1	E1.1.1.1; alcohol dehydrogenase	WP_248709206.1
1.1.1.284; 1.1.1.1	frmA; S-(hydroxymethyl)glutathione dehydrogenase / alcohol dehydrogenase	WP_248707620.1
1.2.1.3	ALDH; aldehyde dehydrogenase (NAD+)	WP_248711280.1
1.2.1.12	GAPDH; glyceraldehyde 3-phosphate dehydrogenase	WP_248708914.1
1.2.4.1	PDHA; pyruvate dehydrogenase	WP_248711528.1
1.2.4.1	PDHB; pyruvate dehydrogenase	WP_248711034.1
1.8.1.4	DLD; dihydrolipoamide dehydrogenase	WP_248711037.1
2.3.1.12	DLAT; pyruvate dehydrogenase	WP_248711035.1
2.7.1.2	glk; glucokinase	WP_248708239.1
2.7.1.40	PK; pyruvate kinase	WP_248708646.1
2.7.2.3	PGK; phosphoglycerate kinase	WP_248708913.1
4.1.1.49	pckA; phosphoenolpyruvate carboxykinase (ATP)	WP_248709170.1
4.2.1.11	ENO; enolase	WP_248711030.1
5.1.3.30; 5.1.3.31	dpe, lre; D-psicose/D-tagatose/L-ribulose 3-epimerase	WP_248708492.1
5.3.1.1	TPI; triosephosphate isomerase (TIM)	WP_248711553.1
5.3.1.9	GPI; glucose-6-phosphate isomerase	WP_248707207.1
6.2.1.1	ACSS; acetyl-CoA synthetase	WP_248710198.1
3.1.3.11; 3.1.3.37	glpX-SEBP; fructose-1,6-bisphosphatase II / sedoheptulose-1,7-bisphosphatase	WP_248710807.1
4.1.2.13	fbaB; fructose-bisphosphate aldolase	WP_248707501.1
5.4.2.12	gpmI; 2,3-bisphosphoglycerate-independent phosphoglycerate mutase	WP_248710387.1
6.2.1.13	acdAB; acetate---CoA ligase (ADP-forming)	WP_248708334.1
Nitrogen metabolism
EC number	Description in KEGG	NCBI accesion number
1.4.1.13	gltB; glutamate synthase (NADPH) large chain	WP_248711523.1
1.4.1.13	gltD; glutamate synthase (NADPH) small chain	WP_248710844.1
1.7.7.1	nirA; ferredoxin-nitrite reductase	WP_248708484.1
1.7.99.-	nasC; assimilatory nitrate reductase catalytic subunit	WP_248708482.1
1.13.12.16	ncd2; nitronate monooxygenase	WP_248709902.1
4.2.1.1	cynT; carbonic anhydrase	WP_248707224.1
4.2.1.104	cynS; cyanate lyase	WP_248710778.1
6.3.1.2	glnA; glutamine synthetase	WP_248710985.1
1.7.2.2	nrfA; nitrite reductase (cytochrome c-552)	WP_248707756.1
	nrtA; nitrate/nitrite transport system substrate-binding protein	WP_248708488.1
	nrtB; nitrate/nitrite transport system permease protein	WP_248708487.1
7.3.2.4	nrtC; nitrate/nitrite transport system ATP-binding protein	WP_248708486.1
1.7.1.4	nasD; nitrite reductase [NAD(P)H] large subunit	WP_248708485.1
	urtA; urea transport system substrate-binding protein	WP_248711562.1
	urtB; urea transport system permease protein	WP_248707600.1
	urtC; urea transport system permease protein	WP_248707601.1
	urtD; urea transport system ATP-binding protein	WP_248707602.1
	urtE; urea transport system ATP-binding protein	WP_248707603.1
	ureD, ureH; urease accessory protein	WP_248709856.1
3.5.1.5	ureA; urease subunit gamma	WP_248709857.1
3.5.1.5	ureB; urease subunit beta	WP_248709858.1
3.5.1.5	ureC; urease subunit alpha	WP_248709859.1
	ureE; urease accessory protein	WP_248709860.1
	ureF; urease accessory protein	WP_248709861.1
Sulfur metabolism
EC number	Description in KEGG	NCBI accesion number
1.8.1.2	cysJ; sulfite reductase (NADPH) flavoprotein alpha-component	WP_248707826.1
1.8.1.2	cysJ; sulfite reductase (NADPH) flavoprotein alpha-component	WP_248708483.1
1.8.7.1	sir; sulfite reductase (ferredoxin)	WP_248708345.1
2.3.1.30	cysE; serine O-acetyltransferase	WP_248708947.1
2.3.1.31; 2.3.1.46	metX; homoserine O-acetyltransferase/O-succinyltransferase	WP_248709227.1
2.7.7.4; 2.7.1.25	cysNC; bifunctional enzyme CysN/CysC	WP_248708870.1
2.7.7.4	cysD; sulfate adenylyltransferase	WP_248708871.1
2.8.1.1; 2.8.1.2	TST; thiosulfate/3-mercaptopyruvate sulfurtransferase	WP_248707716.1
3.1.3.7	cysQ; 3'(2'), 5'-bisphosphate nucleotidase	WP_248708475.1
2.5.1.47	cysK; cysteine synthase A	WP_248708592.1
1.14.14.5; 1.14.14.34	ssuD; alkanesulfonate monooxygenase	WP_248708339.1
2.5.1.-	metZ; O-succinylhomoserine sulfhydrylase	WP_248709149.1
1.8.5.4	sqr; sulfide:quinone oxidoreductase	WP_248711170.1
2.8.5.2	soxA; sulfur-oxidizing protein SoxA	WP_248707819.1
3.1.6.20	soxB; sulfur-oxidizing protein SoxB	WP_248707818.1
	soxC; sulfane dehydrogenase subunit SoxC	WP_248707809.1
2.8.5.2	soxX; sulfur-oxidizing protein SoxX	WP_248707822.1
	soxY; sulfur-oxidizing protein SoxY	WP_248707821.1
	soxZ; sulfur-oxidizing protein SoxZ	WP_248707820.1
1.8.2.3	fccB; sulfide dehydrogenase [flavocytochrome c] flavoprotein chain	WP_248709591.1
	fccA; cytochrome subunit of sulfide dehydrogenase	WP_248709590.1
6.2.1.44	dmdB; 3-(methylthio)propionyl---CoA ligase	WP_248709827.1
1.3.99.41	dmdC; 3-(methylsulfanyl)propanoyl-CoA dehydrogenase	WP_248710227.1
1.8.2.6	soxD; S-disulfanyl-L-cysteine oxidoreductase SoxD	WP_248707808.1
Phosphorus metabolism
EC number	Description in KEGG	NCBI accesion number
2.6.1.37	phnW; 2-aminoethylphosphonate-pyruvate transaminase	WP_248708350.1
3.11.1.1	phnX; phosphonoacetaldehyde hydrolase	WP_248711252.1
4.7.1.1	phnJ; alpha-D-ribose 1-methylphosphonate 5-phosphate C-P lyase	WP_248711542.1
3.1.4.55	phnP; phosphoribosyl 1,2-cyclic phosphate phosphodiesterase	WP_248707252.1
1.1.5.3	glpA, glpD; glycerol-3-phosphate dehydrogenase	WP_248711402.1
2.7.8.37	phnE; phosphonate transport system permease protein	WP_248711403.1
2.7.8.37	phnE; phosphonate transport system permease protein	WP_248711404.1
7.3.2.2	phnC; phosphonate transport system ATP-binding protein	WP_248711405.1
	phnD; phosphonate transport system substrate-binding protein	WP_248711406.1
3.6.1.63	phnM; alpha-D-ribose 1-methylphosphonate 5-triphosphate diphosphatase	WP_248711412.1
2.7.8.37	phnL; alpha-D-ribose 1-methylphosphonate 5-triphosphate synthase subunit PhnL	WP_248711413.1
2.7.4.23	phnK; putative phosphonate transport system ATP-binding protein	WP_248711414.1
2.7.8.37	phnI; alpha-D-ribose 1-methylphosphonate 5-triphosphate synthase subunit PhnI	WP_248711415.1
2.7.8.37	phnH; alpha-D-ribose 1-methylphosphonate 5-triphosphate synthase subunit PhnH	WP_248711416.1
2.7.8.37	phnG; alpha-D-ribose 1-methylphosphonate 5-triphosphate synthase subunit PhnG	WP_248711417.1
	phnF; GntR family transcriptional regulator, phosphonate transport system regulatory protein	WP_248711418.1
3.6.1.63	phnM; alpha-D-ribose 1-methylphosphonate 5-triphosphate diphosphatase	WP_248711419.1
Iron metabolism
EC number	Description in KEGG	NCBI accesion number
	FurB; ferric uptake regulator	WP_248708908.1
	NsrR; Rrf2 family transcriptional regulator	WP_248707850.1
	NsrR; Rrf2 family transcriptional regulator	WP_248711176.1
	IscR; Rrf2 family transcriptional regulator	WP_248708593.1
	IscR; Rrf2 family transcriptional regulator	WP_248709101.1
	TonB; periplasmic protein	WP_248710999.1
	HmuS; putative hemin transport protein	WP_248711000.1
	HmuT; heme transport system, substrate-binding protein	WP_248711001.1
	HmuU; heme transport system, permease protein	WP_248711002.1
7.6.2.5	HmuV; heme transport system, ATP-binding protein	WP_248711003.1
3.6.3.34	TC.FEV.OM3; hemoglobin/transferrin/lactoferrin receptor protein	WP_248710998.1
	afuA; iron(III) transport system, substrate-binding protein	WP_248710809.1
7.2.2.7	afuC; iron(III) transport system, ATP-binding protein	WP_248710810.1
	afuB; iron(III) transport system, permease protein	WP_248710811.1
Vitamins
EC number	Description in KEGG	NCBI accesion number
4.1.99.17	thiC; phosphomethylpyrimidine synthase	WP_248710676.1
2.5.1.3	thiE; thiamine-phosphate pyrophosphorylase	WP_248711271.1
2.7.1.49; 2.7.4.7	thiD; hydroxymethylpyrimidine/phosphomethylpyrimidine kinase	WP_248707495.1
2.5.1.3	thiE; thiamine-phosphate pyrophosphorylase	WP_248708852.1
2.7.4.16	thiL; thiamine-monophosphate kinase	WP_248708895.1
	thiS; sulfur carrier protein	WP_248709077.1
2.8.1.10	thiG; thiazole synthase	WP_248709078.1
4.1.99.12; 3.5.4.25	ribBA; 3,4-dihydroxy 2-butanone 4-phosphate synthase / GTP cyclohydrolase II	WP_248708892.1
2.5.1.78	ribH, RIB4; 6,7-dimethyl-8-ribityllumazine synthase	WP_248708893.1
2.5.1.9	ribE, RIB5; riboflavin synthase	WP_248708891.1
3.5.4.26; 1.1.1.193	ribD; diaminohydroxyphosphoribosylaminopyrimidine deaminase / 5-amino-6-(5-phosphoribosylamino)uracil reductase	WP_248708890.1
2.7.1.26; 2.7.7.2	ribF; riboflavin kinase / FMN adenylyltransferase	WP_248707201.1
1.5.1.39	nfrA2; FMN reductase [NAD(P)H]	WP_248707486.1
2.7.7.18	nadD; nicotinate-nucleotide adenylyltransferase	WP_248710327.1
6.3.1.5	nadE; NAD+ synthase	WP_248710018.1
1.4.1.21	nadX, ASPDH; aspartate dehydrogenase	WP_248710779.1
1.4.3.5	pdxH, PNPO; pyridoxamine 5'-phosphate oxidase	WP_248707436.1
1.1.1.262	pdxA; 4-hydroxythreonine-4-phosphate dehydrogenase	WP_248709692.1
2.6.99.2	pdxJ; pyridoxine 5-phosphate synthase	WP_248709693.1
1.4.3.5	pdxH, PNPO; pyridoxamine 5'-phosphate oxidase	WP_248711026.1
1.1.1.408; 1.1.1.409	pdxA2; 4-phospho-D-threonate 3-dehydrogenase / 4-phospho-D-erythronate 3-dehydrogenase	WP_248711101.1
2.7.1.35	pdxK, pdxY; pyridoxine kinase	WP_248711537.1
1.1.1.100	fabG, OAR1; 3-oxoacyl-[acyl-carrier protein] reductase	WP_248709804.1
1.3.1.9; 1.3.1.10	fabI; enoyl-[acyl-carrier protein] reductase I	WP_248710661.1
2.3.1.179	fabF, OXSM, CEM1; 3-oxoacyl-[acyl-carrier-protein] synthase II	WP_248711592.1
2.3.1.47	bioF; 8-amino-7-oxononanoate synthase	WP_248709355.1
4.1.1.9	MLYCD; malonyl-CoA decarboxylase	WP_248710589.1
2.3.1.179	fabF, OXSM, CEM1; 3-oxoacyl-[acyl-carrier-protein] synthase II	WP_248707214.1
2.3.1.179	fabF, OXSM, CEM1; 3-oxoacyl-[acyl-carrier-protein] synthase II	WP_248707215.1
4.2.1.59	fabZ; 3-hydroxyacyl-[acyl-carrier-protein] dehydratase	WP_248707216.1
6.3.4.15	birA; BirA family transcriptional regulator, biotin operon repressor / biotin---[acetyl-CoA-carboxylase] ligase	WP_248710611.1
1.-.-.-	bisC; biotin/methionine sulfoxide reductase	WP_248711189.1
2.4.2.21	cobU, cobT; nicotinate-nucleotide--dimethylbenzimidazole phosphoribosyltransferase	WP_248709232.1
2.7.8.26	cobS, cobV; adenosylcobinamide-GDP ribazoletransferase	WP_248709233.1
3.1.3.73	cobC; alpha-ribazole phosphatase	WP_248709234.1
2.5.1.17	cobA; cob(I)alamin adenosyltransferase	WP_248709235.1
6.6.1.2	cobT; cobaltochelatase CobT	WP_248709279.1
6.6.1.2	cobS; cobaltochelatase CobS	WP_248709280.1
Glycogen metabolism
EC number	Description in KEGG	NCBI accesion number
2.4.1.1	glgP; glycogen phosphorylase	WP_248711565.1
2.4.1.18	glgB; 1,4-alpha-glucan branching enzyme	WP_248707614.1
2.7.7.27	glgC; glucose-1-phosphate adenylyltransferase	WP_248707615.1
2.4.1.21	glgA; starch synthase	WP_248711566.1
3.2.1.196	glgX; glycogen debranching enzyme	WP_248707616.1
PHB metabolism
EC number	Description in KEGG	NCBI accesion number
1.1.1.36	phbB; acetoacetyl-CoA reductase	WP_248709229.1
	phbC; PHB depolymerase	WP_248711013.1
2.3.1.304	phaC; poly[(R)-3-hydroxyalkanoate] polymerase	WP_248709753.1
	phaR; polyhydroxyalkanoate synthesis repressor	WP_248709754.1
Polyphosphate metabolism
EC number	Description in KEGG	NCBI accesion number
2.7.4.34	ppk2; polyphosphate kinase	WP_248710267.1
2.7.4.34	ppk2; polyphosphate kinase	WP_248707908.1
2.7.4.1	ppk1; polyphosphate kinase	WP_248708250.1
3.6.1.11; 3.6.1.40	ppx-gppA; exopolyphosphatase / pyrophosphatase	WP_248708007.1
3.6.1.11; 3.6.1.40	ppx-gppA; exopolyphosphatase / pyrophosphatase	WP_248708251.1
