# Supplementary material for: A photoheterotrophic bacterium from Iceland has adapted its photosynthetic machinery to the long days of polar summer
Source: mSystems. 2024 Feb 20;9(3):e01311-23. doi: 10.1128/msystems.01311-23 (PMC10949492; doi:10.1128/msystems.01311-23)
Supplement: Table S5 — Transcriptome of S. rosea KRV36. [file msystems.01311-23-s0003.xlsx]

## Sheet: result_table_light_dark_earlyan
start	stop	strand	type	locus_tag	symbol	id	product	Group	bcv_early	log_cpm_early	bcv_all	log_cpm_all	lfc_ld_02_ld_pc	lfc_ld_04_ld_pc	lfc_ld_08_ld_pc	lfc_ld_24_ld_pc	lfc_dl_02_dl_pc	lfc_dl_04_dl_pc	lfc_dl_08_dl_pc	lfc_dl_24_dl_pc	fdr_ld_02_ld_pc	fdr_ld_04_ld_pc	fdr_ld_08_ld_pc	fdr_ld_24_ld_pc	fdr_dl_02_dl_pc	fdr_dl_04_dl_pc	fdr_dl_08_dl_pc	fdr_dl_24_dl_pc
307	1197	+	CDS	LHU95_00010	NA	UPY37116.1	kinase/pyrophosphorylase	NA	0.149514	5.93986	0.160314	5.92295	0.0160691	0.00337332	-0.127926	-0.20746	-0.388613	-0.502232	-0.596105	-0.0951649	0.979776	0.993151	0.781092	0.837834	0.1961	0.088583	0.14314	0.895585
1194	1787	+	CDS	LHU95_00015	NA	UPY37117.1	Maf family protein	NA	0.136234	4.46057	0.128984	4.47735	0.0897307	-0.358685	-0.041562	-0.0779982	-0.157785	-0.264442	-0.392957	-0.0492663	0.866627	0.278567	0.935515	0.939918	0.615285	0.357241	0.27115	0.943491
1810	2988	-	CDS	LHU95_00020	NA	UPY37118.1	CoA transferase	NA	0.137175	5.12021	0.141605	5.09563	-0.021942	0.237813	0.0577809	-0.0386531	-0.227176	-0.285619	-0.460558	-0.378147	0.969198	0.445045	0.907531	0.979527	0.427554	0.291742	0.218202	0.582211
3046	4209	-	CDS	LHU95_00025	wecB	UPY37119.1	UDP-N-acetylglucosamine 2-epimerase (non-hydrolyzing)	NA	0.248312	6.55624	0.253952	6.56334	0.183861	0.911672	0.478579	0.139663	-0.841881	-0.0453383	-0.346344	-0.145137	0.838082	0.129586	0.48849	0.939918	0.118878	0.939252	0.641082	0.901378
4501	5265	-	CDS	LHU95_00030	NA	UPY37120.1	2%2C4-dihydroxyhept-2-ene-1%2C7-dioic acid aldolase	NA	0.456179	8.8746	0.530775	8.51955	-0.186364	-1.26163	-2.11755	-1.37947	-1.23116	-1.97569	-1.87329	-2.37488	0.919489	0.262222	0.22428	0.676427	0.235982	0.0647008	0.206774	0.400363
5405	5785	-	CDS	LHU95_00035	NA	UPY37121.1	hypothetical protein	NA	0.659654	9.55407	0.839104	9.24667	-0.0745106	-1.11419	-1.64423	-1.42183	-1.24136	-2.57099	-1.4943	-1.98605	0.980947	0.513623	0.537623	0.811875	0.429915	0.112281	0.579389	0.636251
6065	7390	+	CDS	LHU95_00040	NA	UPY39408.1	FAD-binding protein	NA	0.138227	5.17405	0.133879	5.25162	-0.180035	-0.161641	0.111262	-0.0585615	-0.295317	-0.28011	-0.136834	-0.0237887	0.69146	0.617738	0.780611	0.958646	0.302356	0.307107	0.743572	0.972331
7387	8562	+	CDS	LHU95_00045	NA	UPY37122.1	MFS transporter	NA	0.130806	5.60494	0.13713	5.68372	0.212833	0.0781506	0.39166	0.164627	0.173542	-0.0636585	0.0471318	0.139224	0.595613	0.818806	0.312836	0.853523	0.521838	0.826548	0.926306	0.812241
8704	9090	-	CDS	LHU95_00050	NA	UPY37123.1	hypothetical protein	NA	0.759504	12.4446	0.942136	12.2025	-0.0138356	-0.645006	-0.943856	-1.24137	-1.05248	-2.43598	-1.3072	-2.08102	0.997281	0.777034	0.767295	0.864745	0.579772	0.185687	0.689275	0.657909
9245	10507	-	CDS	LHU95_00055	NA	UPY37124.1	glycosyltransferase	NA	0.259188	2.1864	0.260103	2.17273	-0.600861	-0.419287	-0.203608	-0.399242	0.604822	0.544959	0.22754	-0.114776	0.566236	0.587579	0.832517	0.846933	0.369852	0.396024	0.838498	0.946065
10504	11139	-	CDS	LHU95_00060	NA	UPY37125.1	hypothetical protein	NA	0.184475	3.28178	0.194612	3.28625	0.0637474	0.178695	0.0122526	0.226841	-0.0157476	0.830728	0.527895	-0.324958	0.943103	0.748845	0.992719	0.869678	0.977061	0.0567087	0.363021	0.755421
11126	12040	-	CDS	LHU95_00065	NA	UPY37126.1	lysophospholipid acyltransferase family protein	NA	0.223922	3.78586	0.216695	3.81209	0.649363	0.366248	0.391173	0.690564	-0.0395177	0.717244	0.398433	-0.308808	0.409473	0.534651	0.577683	0.653162	0.947963	0.145352	0.548507	0.7775
12037	13407	-	CDS	LHU95_00070	NA	UPY37127.1	cytochrome P450	NA	0.149061	4.36259	0.147522	4.32977	-0.326909	0.0565281	-0.156585	-0.227655	0.264749	-0.135449	-0.389149	-0.0249704	0.517291	0.907004	0.747434	0.82259	0.428605	0.697222	0.358869	0.976365
13455	14273	-	CDS	LHU95_00075	NA	UPY37128.1	SDR family NAD(P)-dependent oxidoreductase	NA	0.142151	5.18441	0.133442	5.12935	-0.351017	0.148149	-0.326319	-0.0825394	0.252418	-0.142571	-0.417219	-0.115732	0.438086	0.668539	0.401966	0.935129	0.404958	0.64541	0.2389	0.851522
14573	21820	+	CDS	LHU95_00080	NA	UPY37129.1	SDR family NAD(P)-dependent oxidoreductase	NA	0.164229	9.31422	0.194024	9.33195	0.140307	-0.0207432	0.104422	0.193799	-0.107234	0.0177723	-0.179738	-0.227491	0.778878	0.970819	0.816185	0.834057	0.743564	0.958766	0.684404	0.719267
22248	23468	+	CDS	LHU95_00085	NA	UPY37130.1	aminotransferase class I/II-fold pyridoxal phosphate-dependent enzyme	NA	0.245793	8.36706	0.248888	8.30284	-0.259605	-0.581357	-0.300896	-0.482915	0.465737	-0.270746	-0.529978	-0.150659	0.748488	0.291077	0.629784	0.730424	0.363464	0.600292	0.3705	0.884953
23531	24169	+	CDS	LHU95_00090	NA	UPY37131.1	CDP-alcohol phosphatidyltransferase family protein	NA	0.241418	5.13229	0.22076	5.10723	-0.273852	-0.288653	-0.390712	-0.299668	0.558456	-0.175125	-0.392181	0.463898	0.744733	0.624575	0.530402	0.835608	0.289041	0.762497	0.537723	0.638873
24166	24600	+	CDS	LHU95_00095	NA	UPY37132.1	hotdog fold thioesterase	NA	0.126563	3.91806	0.121641	3.89963	0.183062	0.00999447	-0.159139	0.187899	0.0517585	-0.033246	-0.309352	-0.0601827	0.711626	0.988705	0.705119	0.837834	0.876375	0.920634	0.424313	0.933292
24597	25595	+	CDS	LHU95_00100	NA	UPY37133.1	asparaginase	NA	0.120326	5.61258	0.113541	5.65736	-0.189128	-0.146836	-0.0452957	0.0943192	0.567603	0.244766	0.137343	0.384389	0.601999	0.581011	0.902801	0.895853	0.0322722	0.286725	0.681839	0.454832
25602	26003	-	CDS	LHU95_00105	NA	UPY37134.1	acyl-CoA thioesterase	NA	0.161113	5.51338	0.150785	5.65597	-0.112534	0.421895	0.461515	0.525128	-0.0456867	0.336757	0.319052	0.301278	0.849925	0.245555	0.295841	0.605694	0.901283	0.296435	0.426648	0.646952
25993	26373	-	CDS	LHU95_00110	NA	UPY37135.1	hypothetical protein	NA	0.301987	4.10085	0.297199	4.25435	0.118634	0.520596	0.559201	0.424449	0.178284	0.280797	0.283251	0.797441	0.923874	0.486131	0.517639	0.828057	0.810193	0.692599	0.78005	0.59146
26449	26850	-	CDS	LHU95_00115	NA	UPY37136.1	hypothetical protein	NA	0.217265	4.20235	0.198821	4.23834	0.396234	-0.0172446	0.201427	0.157465	0.191179	0.372046	0.464869	-0.141636	0.593413	0.987501	0.75419	0.911196	0.711078	0.426647	0.409943	0.889083
26847	27563	-	CDS	LHU95_00120	NA	UPY37137.1	ribonuclease activity regulator RraA	NA	0.182889	5.34855	0.179697	5.37867	-0.0317259	-0.229708	-0.115168	-0.160327	0.388923	0.0998688	0.393936	0.103228	0.965092	0.594715	0.832517	0.892628	0.311733	0.812218	0.409662	0.901378
27715	29049	-	CDS	LHU95_00125	NA	UPY37138.1	butyryl-CoA:acetate CoA-transferase	NA	0.159989	4.48864	0.161863	4.50249	-0.184079	0.0694825	-0.075052	0.0723349	0.469444	0.57999	0.401958	0.141184	0.74324	0.886646	0.892759	0.958646	0.17853	0.088146	0.360394	0.856557
29060	29881	-	CDS	LHU95_00130	NA	UPY37139.1	class I SAM-dependent methyltransferase	NA	0.162518	4.11326	0.161167	4.14821	-0.0756876	0.0281149	0.284893	-0.0600743	0.379607	0.532785	0.234969	0.108349	0.909884	0.964294	0.560197	0.965663	0.292883	0.124734	0.646385	0.895585
29878	31530	-	CDS	LHU95_00135	NA	UPY37140.1	AMP-binding protein	NA	0.138051	4.81442	0.156124	4.7922	0.0479638	0.25918	-0.0465176	-0.15822	0.184867	0.0697305	0.0403691	-0.00230471	0.93475	0.431337	0.938198	0.878281	0.548604	0.831741	0.949101	0.997513
31524	32057	-	CDS	LHU95_00140	NA	UPY37141.1	gluconokinase	NA	0.167551	3.90532	0.168256	3.91204	-0.262738	-0.00299005	-0.178454	-0.0116926	-0.0486275	-0.365226	-0.273026	-0.2227	0.673127	0.995838	0.753711	0.998699	0.905221	0.311727	0.607348	0.782407
32077	33054	-	CDS	LHU95_00145	gnd	UPY37142.1	decarboxylating 6-phosphogluconate dehydrogenase	NA	0.144134	5.11875	0.1479	5.1098	0.0107382	0.101935	-0.0855101	-0.0515773	0.029772	0.21436	0.0226849	-0.00149924	0.987404	0.790159	0.852366	0.964906	0.928201	0.461521	0.975422	0.997753
33116	34342	+	CDS	LHU95_00150	NA	UPY37143.1	aminotransferase class V-fold PLP-dependent enzyme	NA	0.169419	7.32998	0.206574	7.29019	0.408721	0.442852	0.0764822	0.0526306	-0.874563	-0.664155	-0.622743	-0.49611	0.404083	0.212028	0.907593	0.979337	0.0212268	0.0478708	0.209436	0.584502
34482	35459	-	CDS	LHU95_00155	NA	UPY37144.1	tripartite tricarboxylate transporter substrate binding protein	NA	0.150581	5.35179	0.181547	5.2938	-0.0251733	-0.227319	-0.49467	-0.489821	-0.527502	-1.01074	-0.620134	-0.288248	0.966094	0.513623	0.34557	0.66124	0.1012	0.00583099	0.196414	0.722929
35585	36718	+	CDS	LHU95_00160	NA	UPY37145.1	beta-lactamase family protein	NA	0.135727	5.82694	0.14663	5.80434	0.0532986	-0.00181971	-0.268827	-0.0792229	-0.256401	-0.560043	-0.286831	-0.258684	0.914957	0.996245	0.501744	0.942207	0.341293	0.0428789	0.465305	0.67719
36708	37550	-	CDS	LHU95_00165	NA	UPY37146.1	ParB/RepB/Spo0J family partition protein	NA	0.20041	4.60278	0.201024	4.62653	0.100673	-0.0643476	0.255693	-0.0549001	0.245705	0.51165	0.181557	0.0384404	0.901207	0.921553	0.657422	0.979644	0.586069	0.212868	0.784023	0.970944
37618	38454	-	CDS	LHU95_00170	NA	UPY39409.1	ParA family protein	NA	0.172026	4.22943	0.246627	4.24616	-0.219739	-0.539317	-0.302014	-0.219714	1.03245	0.421509	0.474626	0.601039	0.729422	0.209256	0.673115	0.896279	0.0213059	0.26419	0.507486	0.61707
38441	39046	-	CDS	LHU95_00175	rsmG	UPY39410.1	16S rRNA (guanine(527)-N(7))-methyltransferase RsmG	NA	0.162607	4.12151	0.201424	4.16574	-0.308326	-0.336187	-0.10236	-0.139786	0.574115	0.1084	0.364876	0.115937	0.587381	0.407754	0.883158	0.926559	0.123619	0.78696	0.538382	0.906887
39033	40904	-	CDS	LHU95_00180	mnmG	UPY37147.1	tRNA uridine-5-carboxymethylaminomethyl(34) synthesis enzyme MnmG	NA	0.173735	6.77979	0.182267	6.92225	0.0475836	0.0728217	0.432724	0.221802	0.355407	0.79401	0.878238	0.488871	0.943111	0.876201	0.36676	0.837834	0.300365	0.0270978	0.0955217	0.535175
40964	42253	-	CDS	LHU95_00185	mnmE	UPY37148.1	tRNA uridine-5-carboxymethylaminomethyl(34) synthesis GTPase MnmE	NA	0.142919	6.17591	0.14328	6.18383	0.0500185	0.383341	0.0974203	0.0975447	0.340594	0.576671	0.31302	0.36209	0.921483	0.205578	0.816522	0.913053	0.224778	0.043799	0.386619	0.577845
42253	42606	-	CDS	LHU95_00190	NA	UPY37149.1	(2Fe-2S) ferredoxin domain-containing protein	NA	0.214354	5.54272	0.196243	5.51663	-0.0230979	0.391671	0.0596632	-0.256451	0.184178	0.329339	0.0297916	0.281208	0.980241	0.43316	0.935515	0.840524	0.708036	0.468126	0.97583	0.743291
42737	43213	+	CDS	LHU95_00195	NA	UPY37150.1	methylated-DNA--[protein]-cysteine S-methyltransferase	NA	0.191425	4.73698	0.18177	4.77654	0.0174574	0.40457	0.364626	-0.41116	-0.188222	-0.320215	0.0332249	-0.102611	0.986371	0.37624	0.486926	0.730964	0.672803	0.431343	0.967637	0.906404
43224	44198	+	CDS	LHU95_00200	NA	UPY37151.1	quinone oxidoreductase	NA	0.137895	6.64825	0.13581	6.67411	-0.151271	0.0729786	0.116043	-0.256445	-0.231776	-0.370812	-0.146164	-0.255068	0.713518	0.826912	0.748725	0.730964	0.369852	0.136863	0.691096	0.629559
44239	44604	-	CDS	LHU95_00205	NA	UPY39411.1	GNAT family N-acetyltransferase	NA	0.217986	5.74688	0.304751	5.8208	-0.0605816	-0.483711	0.0202008	0.23354	0.645368	0.586242	0.456704	0.301962	0.945871	0.332874	0.991358	0.911196	0.167816	0.188586	0.614912	0.824886
44979	45533	-	CDS	LHU95_00210	NA	UPY37152.1	HD domain-containing protein	NA	0.218886	6.02785	0.225972	6.03272	0.0688847	-0.138286	-0.0015944	0.257303	0.0425958	0.307638	-0.0873502	-0.238968	0.937312	0.817377	0.998895	0.863676	0.934971	0.496237	0.916764	0.806803
45594	45857	-	CDS	LHU95_00215	NA	UPY37153.1	cell envelope biogenesis protein OmpA	NA	0.208981	7.24183	0.246644	7.14031	-0.177743	-0.518374	-0.74812	-0.266298	0.710027	0.604526	0.132072	-0.0367861	0.799848	0.261897	0.295515	0.864745	0.106121	0.145203	0.87663	0.975942
46380	47651	-	CDS	LHU95_00220	rho	UPY37154.1	transcription termination factor Rho	NA	0.173857	5.60941	0.217404	5.66747	-0.200921	0.196882	-0.173453	0.295611	0.103894	-0.375109	-0.0500681	0.19377	0.735665	0.631857	0.791168	0.830809	0.789437	0.282548	0.955485	0.841981
47847	48302	-	CDS	LHU95_00225	hemJ	UPY39412.1	protoporphyrinogen oxidase HemJ	NA	0.169788	4.25009	0.166334	4.30217	0.0786487	-0.15367	0.143506	-0.175249	0.442048	0.53145	0.434349	0.473722	0.909884	0.750086	0.786546	0.876937	0.25342	0.152486	0.358089	0.582211
48299	48820	-	CDS	LHU95_00230	NA	UPY37155.1	HAD family hydrolase	NA	0.156217	5.26445	0.150847	5.3271	-0.128577	-0.390995	-0.271735	-0.142273	0.446561	0.386465	0.713493	0.476081	0.81663	0.281451	0.520291	0.884118	0.185293	0.227876	0.101877	0.494449
48894	49517	+	CDS	LHU95_00235	hisB	UPY37156.1	imidazoleglycerol-phosphate dehydratase HisB	NA	0.146895	4.79938	0.148029	4.92073	0.029515	-0.132835	0.373419	0.0416613	0.839237	0.918433	0.966331	0.743889	0.962437	0.724679	0.381564	0.978824	0.0195779	0.00868843	0.0719943	0.330522
49517	49924	+	CDS	LHU95_00240	NA	UPY37157.1	DUF2628 domain-containing protein	NA	0.226177	4.92311	0.210741	5.00826	-0.145432	-0.488073	0.0782178	-0.0914503	0.952976	0.489318	0.623181	0.643383	0.868934	0.367953	0.917364	0.958646	0.0680218	0.305013	0.263473	0.517206
49921	50571	+	CDS	LHU95_00245	hisH	UPY37158.1	imidazole glycerol phosphate synthase subunit HisH	NA	0.154255	5.51955	0.158342	5.59069	0.00371552	-0.436202	0.012491	-0.111805	0.766964	0.580929	0.757056	0.531421	0.995717	0.205599	0.989283	0.912209	0.0296346	0.0654722	0.0956736	0.459814
50568	51170	+	CDS	LHU95_00250	NA	UPY37159.1	GNAT family N-acetyltransferase	NA	0.171296	5.5906	0.180423	5.67234	0.14524	-0.337704	0.185021	-0.062534	0.582746	0.847317	0.909253	0.419255	0.803266	0.382153	0.723234	0.964629	0.110375	0.0239657	0.0955217	0.613454
51167	51901	+	CDS	LHU95_00255	hisA	UPY37160.1	1-(5-phosphoribosyl)-5-[(5-phosphoribosylamino)methylideneamino]imidazole-4-carboxamide isomerase	NA	0.170401	6.04156	0.162036	6.12925	-0.0341376	-0.221463	0.152923	-0.0921952	0.53366	0.640036	0.701385	0.517255	0.959824	0.561717	0.739744	0.936156	0.128058	0.0640819	0.106258	0.473151
51898	52335	+	CDS	LHU95_00260	NA	UPY37161.1	GNAT family N-acetyltransferase	NA	0.165359	4.92665	0.150157	4.9859	-0.00345807	0.0396416	0.115731	-0.0598159	0.36881	0.453663	0.571273	0.298642	0.996887	0.941052	0.800349	0.963164	0.299796	0.182808	0.153806	0.657417
52453	53223	+	CDS	LHU95_00265	hisF	UPY37162.1	imidazole glycerol phosphate synthase subunit HisF	NA	0.217382	5.41226	0.265245	5.42399	0.244056	-0.318521	0.259829	-0.148658	1.28177	1.73661	1.35439	0.426198	0.743432	0.541017	0.74755	0.942207	0.0195779	0.0033118	0.0955217	0.726058
53223	53801	+	CDS	LHU95_00270	NA	UPY37163.1	phosphoribosyl-ATP diphosphatase	NA	0.192413	4.86544	0.279819	4.87357	0.0400345	-0.347296	0.263807	-0.249295	1.15681	1.00634	0.730295	0.23977	0.962423	0.44712	0.761779	0.896279	0.0174056	0.0219387	0.33609	0.858455
53812	54192	+	CDS	LHU95_00275	NA	UPY37164.1	histidine triad nucleotide-binding protein	NA	0.154385	5.10667	0.146483	5.08624	0.288951	-0.134076	-0.0635099	-0.155004	0.210452	0.319279	0.129177	0.0366098	0.555577	0.74483	0.901408	0.869678	0.533109	0.30936	0.789293	0.956473
54365	55432	-	CDS	LHU95_00280	NA	UPY37165.1	glycosyltransferase family 4 protein	NA	0.135612	6.64616	0.148964	6.64737	0.0710178	-0.187933	-0.0369556	-0.204408	-0.134484	0.213849	0.0562988	-0.129186	0.873545	0.49125	0.941417	0.808821	0.610163	0.376817	0.912073	0.826597
55435	57501	-	CDS	LHU95_00285	NA	UPY37166.1	glycosyltransferase family 2 protein	NA	0.151233	7.86104	0.162386	7.86405	0.208784	0.197398	0.118226	0.0470396	-0.516652	-0.0962564	-0.178283	-0.324727	0.626025	0.524173	0.762559	0.964629	0.0781796	0.756834	0.642028	0.59146
57670	58845	+	CDS	LHU95_00290	NA	UPY37167.1	hypothetical protein	NA	0.132129	6.83142	0.138225	6.83001	-0.0639245	0.0594991	-0.046068	-0.303537	0.0420913	-0.110626	-0.066689	0.0760422	0.882079	0.850398	0.909973	0.671657	0.87284	0.653029	0.877016	0.890946
58849	60921	+	CDS	LHU95_00295	NA	UPY37168.1	glycosyltransferase	NA	0.151784	7.21678	0.164407	7.16496	0.0935977	0.103664	0.0159525	-0.0515168	0.0697042	0.534767	-0.121145	-0.233468	0.849925	0.776027	0.984228	0.964629	0.823234	0.0637028	0.804401	0.718252
60935	61294	-	CDS	LHU95_00300	NA	UPY37169.1	hypothetical protein	NA	0.161375	6.38788	0.192858	6.38351	-0.41515	-0.0912613	-0.192685	-0.275209	-0.583199	-1.10159	-0.908231	-0.314122	0.379935	0.823895	0.725909	0.811057	0.076686	0.00409005	0.0957874	0.695297
61425	62666	-	CDS	LHU95_00305	NA	UPY37170.1	FAD-binding oxidoreductase	NA	0.143841	3.33062	0.15352	3.26139	-0.39134	-0.231118	-0.487692	-0.2696	0.165885	-0.341135	-0.689586	-0.222497	0.479799	0.570897	0.377346	0.82259	0.661794	0.319294	0.170847	0.789892
62962	63528	+	CDS	LHU95_00310	NA	UPY37171.1	TetR/AcrR family transcriptional regulator	NA	0.169757	8.2043	0.187302	8.26143	0.042176	-0.330232	-0.288882	0.165567	0.837886	1.08093	1.00004	1.02986	0.945871	0.344408	0.490235	0.867988	0.0240943	0.00523324	0.0696839	0.119773
63525	64577	+	CDS	LHU95_00315	NA	UPY37172.1	efflux RND transporter periplasmic adaptor subunit	NA	0.193062	9.05187	0.219023	9.13254	0.138053	-0.19843	-0.15944	0.338165	0.477791	1.04072	0.997914	0.839804	0.831713	0.641168	0.767295	0.739163	0.210596	0.0129234	0.0955217	0.36534
64574	65836	+	CDS	LHU95_00320	devC	UPY37173.1	ABC transporter permease DevC	NA	0.185115	8.33456	0.246432	8.37895	-0.435442	-0.763616	-0.58124	-0.205264	0.809045	0.832594	0.840632	0.999579	0.410599	0.0759939	0.355607	0.887214	0.0422975	0.0286367	0.149683	0.367704
65836	66525	+	CDS	LHU95_00325	NA	UPY37174.1	ATP-binding cassette domain-containing protein	NA	0.210339	8.35736	0.258043	8.38382	-0.311023	-0.699176	-0.753267	-0.130487	0.677804	0.500145	0.707988	0.97552	0.630406	0.138226	0.287266	0.940911	0.118878	0.221234	0.241854	0.388895
66696	67178	-	CDS	LHU95_00330	NA	UPY37175.1	hypothetical protein	NA	0.157071	5.27834	0.145996	5.32895	0.302308	0.234444	0.395105	0.111973	-0.080885	0.0931221	0.123071	-0.090381	0.546746	0.524776	0.34557	0.911196	0.822729	0.79596	0.798068	0.895585
67349	68788	+	CDS	LHU95_00335	NA	UPY37176.1	FAD-binding protein	NA	0.20307	7.96813	0.225093	7.91514	-0.210413	0.404515	-0.0665542	-0.150674	0.302641	0.0775345	-0.184594	-0.0453782	0.747812	0.359339	0.929593	0.911196	0.468973	0.862502	0.778944	0.962961
68785	70023	+	CDS	LHU95_00340	NA	UPY37177.1	FAD-binding protein	NA	0.167664	7.05585	0.193355	6.97099	-0.158179	0.218336	-0.408165	-0.0781345	0.73442	0.481105	0.00820094	0.226921	0.762554	0.542577	0.422036	0.958646	0.0409479	0.131673	0.99124	0.776651
70093	70491	+	CDS	LHU95_00345	NA	UPY37178.1	hypothetical protein	NA	0.14646	4.88387	0.155286	4.92544	0.211872	0.265821	0.329207	0.586633	0.622759	0.751221	0.198695	0.272521	0.66769	0.433305	0.452766	0.605694	0.0571252	0.0211124	0.68197	0.696659
70667	71653	-	CDS	LHU95_00350	NA	UPY37179.1	tripartite tricarboxylate transporter substrate binding protein	NA	0.37851	7.57805	0.401685	7.47784	-0.172972	-0.574325	-0.719813	-0.41789	0.864364	0.829149	0.3669	0.124148	0.909884	0.531206	0.527986	0.871248	0.304821	0.305013	0.780697	0.950134
71806	73239	+	CDS	LHU95_00355	NA	UPY37180.1	NAD(P)/FAD-dependent oxidoreductase	NA	0.150141	5.82853	0.149094	5.8195	0.166252	0.244885	0.0603697	-0.0974571	-0.125306	0.00942537	-0.0298	-0.0908282	0.734862	0.453392	0.902269	0.9245	0.695511	0.976556	0.962229	0.890946
73284	73712	+	CDS	LHU95_00360	NA	UPY37181.1	hypothetical protein	NA	0.181651	3.3967	0.193344	3.4003	-0.166615	-0.129371	-0.148588	-0.0993402	-0.0637441	-0.334669	-0.421322	-0.0651272	0.822711	0.818393	0.827683	0.956107	0.890786	0.418467	0.477411	0.951333
73768	74346	+	CDS	LHU95_00365	NA	UPY37182.1	peroxidase-related enzyme	NA	0.189851	3.63572	0.181531	3.65389	-0.00874665	0.201594	-0.0256491	-0.121076	0.0191959	0.0947028	0.0876608	0.22145	0.994736	0.700108	0.978959	0.936156	0.970637	0.844789	0.90714	0.806756
74343	75653	+	CDS	LHU95_00370	NA	UPY37183.1	aminotransferase class III-fold pyridoxal phosphate-dependent enzyme	NA	0.110822	5.22286	0.114539	5.20857	0.12233	0.145635	0.0865139	0.0139071	-0.308097	0.137818	-0.218868	-0.29225	0.735665	0.555347	0.803275	0.988205	0.167914	0.527466	0.486846	0.59146
75671	76540	-	CDS	LHU95_00375	NA	UPY37184.1	LysR family transcriptional regulator	NA	0.170153	3.72521	0.17462	3.6822	-0.283123	-0.4057	-0.560275	-0.531771	-0.477668	-0.261906	-0.414261	-0.131213	0.64212	0.342346	0.320413	0.653162	0.224486	0.492996	0.429041	0.886039
76642	78156	+	CDS	LHU95_00380	NA	UPY37185.1	NADH-quinone oxidoreductase subunit L	NA	0.161898	3.79699	0.159135	3.81841	-0.129623	-0.0989714	-0.0492534	-0.313462	0.214452	0.37244	0.338049	0.190887	0.84786	0.846157	0.940465	0.763009	0.594737	0.307773	0.489475	0.812241
78156	80540	+	CDS	LHU95_00385	NA	UPY37186.1	DUF2309 domain-containing protein	NA	0.131037	4.2396	0.157865	4.27836	0.0895516	0.329079	0.267694	0.0936902	-0.136947	0.325441	0.260234	-0.086882	0.869315	0.316714	0.58139	0.942187	0.675526	0.261305	0.59716	0.916294
80544	81836	-	CDS	LHU95_00390	NA	UPY37187.1	hypothetical protein	NA	0.151664	7.04629	0.213582	6.97591	0.0653382	-0.131965	-0.42219	-0.203574	-0.758482	-1.00895	-0.818217	-0.604203	0.901207	0.692171	0.452766	0.874689	0.0213059	0.00385019	0.131181	0.511483
81932	82633	+	CDS	LHU95_00395	NA	UPY37188.1	VWA domain-containing protein	NA	0.250044	8.55603	0.267961	8.58165	-0.0564226	0.419669	0.151344	0.0326709	-0.0845045	-0.107356	-0.116212	0.227748	0.956775	0.453531	0.840166	0.988205	0.881188	0.850674	0.894815	0.827878
82654	83343	+	CDS	LHU95_00400	NA	UPY37189.1	hypothetical protein	NA	0.213369	8.07059	0.232801	8.09725	-0.0628125	0.171484	-0.0942466	0.306856	0.174479	0.212477	0.0578471	0.189774	0.939817	0.74829	0.892146	0.809417	0.705927	0.6346	0.944078	0.834692
83484	84125	-	CDS	LHU95_00405	NA	UPY37190.1	hypothetical protein	NA	0.117855	3.76508	0.148457	3.89543	-0.0033289	0.31738	0.38308	0.494575	-0.345656	0.265609	0.169672	0.249468	0.995717	0.311926	0.418592	0.653162	0.22323	0.319462	0.742558	0.740416
84176	84874	-	CDS	LHU95_00410	NA	UPY37191.1	hypothetical protein	NA	0.168861	5.79248	0.183462	5.87486	0.11458	0.289277	0.326341	0.312052	-0.559734	0.244242	-0.0119042	0.0929939	0.849925	0.445045	0.516275	0.763009	0.113219	0.469414	0.986971	0.910041
84925	86034	-	CDS	LHU95_00415	NA	UPY37192.1	DSD1 family PLP-dependent enzyme	NA	0.128333	5.76941	0.13277	5.78775	0.191396	0.188543	0.122927	0.00424703	-0.300546	-0.259208	-0.140202	-0.157784	0.622058	0.495085	0.749986	0.999193	0.233782	0.282548	0.724547	0.779196
86093	87325	+	CDS	LHU95_00420	NA	UPY37193.1	FAD-dependent oxidoreductase	NA	0.147936	6.3126	0.155852	6.33661	0.0556374	0.179549	-0.0224523	0.042792	-0.29981	-0.433932	-0.354793	0.0943244	0.915261	0.57252	0.971295	0.975787	0.29903	0.121936	0.359617	0.890821
87398	88975	+	CDS	LHU95_00425	NA	UPY37194.1	ABC transporter substrate-binding protein	NA	0.133	6.37228	0.15451	6.39014	-0.026535	0.0633025	0.111907	-0.194469	-0.542859	-0.62729	-0.487268	-0.281815	0.95857	0.847462	0.794185	0.836316	0.0437193	0.0180202	0.196414	0.655111
89103	90071	-	CDS	LHU95_00430	NA	UPY37195.1	tripartite tricarboxylate transporter substrate binding protein	NA	0.135293	5.68754	0.133797	5.74633	-0.187948	-0.198807	0.191705	-0.129984	-0.182653	-0.311761	-0.19198	-0.230173	0.657537	0.501198	0.59504	0.871248	0.507132	0.223573	0.600687	0.67247
90071	91063	-	CDS	LHU95_00435	NA	UPY37196.1	tripartite tricarboxylate transporter substrate binding protein	NA	0.218814	6.06727	0.212052	6.14623	0.0587633	0.425384	0.355831	0.200494	0.054607	-0.551533	-0.164776	0.179515	0.945871	0.394063	0.541146	0.8782	0.913944	0.211703	0.812711	0.846636
91146	91286	-	CDS	LHU95_00440	NA	UPY37197.1	hypothetical protein	NA	0.424567	5.75883	0.392736	5.8809	0.0781347	0.548912	0.990122	0.78176	1.58298	0.983887	0.369646	0.851577	0.966094	0.610452	0.400767	0.73898	0.12117	0.298656	0.782245	0.641089
91386	92798	-	CDS	LHU95_00445	NA	UPY37198.1	phosphomannomutase/phosphoglucomutase	NA	0.14642	6.80034	0.146984	6.8546	-0.0626207	-0.113081	0.231679	-0.0852024	0.247962	0.287375	0.130128	0.147953	0.901207	0.73717	0.520433	0.926881	0.370903	0.276165	0.749979	0.789892
92798	94117	-	CDS	LHU95_00450	NA	UPY37199.1	UDP-glucose/GDP-mannose dehydrogenase family protein	NA	0.171773	5.19924	0.162347	5.24709	-0.35126	-0.410623	0.0403975	-0.0313183	0.710043	0.456978	0.335254	0.184567	0.515527	0.303655	0.94648	0.9863	0.0612052	0.186883	0.443077	0.792597
94238	95107	-	CDS	LHU95_00455	galU	UPY37200.1	UTP--glucose-1-phosphate uridylyltransferase GalU	NA	0.194076	5.3677	0.204181	5.43338	-0.289366	-0.119064	0.197129	-0.279976	0.42233	0.0521245	0.315168	0.0834476	0.657406	0.823895	0.746999	0.830809	0.301773	0.909545	0.585802	0.934313
95207	96376	-	CDS	LHU95_00460	NA	UPY37201.1	D-alanyl-D-alanine carboxypeptidase	NA	0.194431	5.98341	0.180984	6.10169	-0.0325276	-0.0546335	0.323336	0.21255	0.557706	0.388951	0.592325	0.33903	0.966094	0.926387	0.501744	0.853936	0.167377	0.312378	0.19474	0.655608
96675	97163	+	CDS	LHU95_00465	NA	UPY37202.1	phasin family protein	NA	0.294133	5.08993	0.398602	5.18818	-0.0740808	0.246673	0.380309	0.0572516	0.564777	1.27615	1.39773	0.0737488	0.954632	0.760052	0.761779	0.988205	0.386038	0.0536402	0.200976	0.972331
97386	97715	+	CDS	LHU95_00470	clpS	UPY39413.1	ATP-dependent Clp protease adapter ClpS	NA	0.196027	7.42995	0.207091	7.3978	-0.075307	0.144642	-0.280371	-0.202809	-0.174019	-0.354381	-0.140888	-0.121707	0.915976	0.770169	0.600861	0.868825	0.678768	0.355158	0.827133	0.890821
97858	100212	+	CDS	LHU95_00475	clpA	UPY37203.1	ATP-dependent Clp protease ATP-binding subunit ClpA	NA	0.190833	9.637	0.213791	9.60398	-0.270367	-0.047719	-0.237248	-0.304872	-0.0321215	-0.327116	-0.385879	-0.100511	0.642131	0.932154	0.612561	0.760363	0.940543	0.37349	0.392159	0.896848
100305	100643	+	CDS	LHU95_00480	NA	UPY39414.1	carboxymuconolactone decarboxylase family protein	NA	0.173948	4.64226	0.198958	4.57193	-0.43684	-0.762386	-0.656284	-0.209049	0.73528	0.114807	-0.171318	-0.211639	0.434422	0.0905156	0.291718	0.870481	0.0630936	0.779088	0.804957	0.817586
100627	101619	+	CDS	LHU95_00485	NA	UPY37204.1	hypothetical protein	NA	0.108151	5.51866	0.200351	5.5166	-0.186224	-0.425273	-0.171023	0.0115147	0.444141	0.406874	0.0744706	-0.0833828	0.549824	0.0871202	0.776166	0.998825	0.0464635	0.0526346	0.922186	0.933827
101585	102442	-	CDS	LHU95_00490	NA	UPY37205.1	alpha/beta hydrolase	NA	0.235001	6.42975	0.245756	6.39518	-0.0927384	0.317687	-0.124663	-0.0429986	0.0956653	-0.276765	-0.259907	-0.0362509	0.919083	0.559887	0.873321	0.9863	0.860561	0.579247	0.73186	0.977803
102992	103276	-	CDS	LHU95_00500	NA	UPY37206.1	hypothetical protein	NA	0.360077	-0.210532	0.299678	0.0186478	0.50437	0.593612	0.979427	-0.0252754	-0.415981	-0.321116	0.684715	0.904989	0.840629	0.734617	0.553703	0.998825	0.806725	0.843235	0.710095	0.74423
103297	103695	-	CDS	LHU95_00505	NA	UPY37207.1	DUF3106 domain-containing protein	NA	0.416625	1.51953	0.381597	1.59293	0.975073	0.760951	0.824483	0.992676	-0.131998	1.06307	0.455262	0.500825	0.560182	0.543894	0.555799	0.730424	0.912063	0.256244	0.750837	0.814545
104227	105573	+	CDS	LHU95_00510	NA	UPY37208.1	integrase arm-type DNA-binding domain-containing protein	NA	0.203956	7.64492	0.213941	7.69258	0.151138	0.622522	0.354056	0.348347	0.450923	0.491138	0.304431	0.439448	0.831713	0.175341	0.51364	0.757636	0.276011	0.217032	0.584545	0.6178
105873	106991	+	CDS	LHU95_00515	NA	UPY37209.1	hypothetical protein	NA	0.156736	6.25244	0.17808	6.26693	0.0753718	0.040067	0.0722503	0.156095	-0.285699	0.0467155	-0.227242	-0.2222	0.89579	0.929505	0.901408	0.88753	0.35564	0.893522	0.655526	0.766731
107099	107326	+	CDS	LHU95_00520	NA	UPY37210.1	hypothetical protein	NA	0.216718	1.36896	0.193259	1.47052	-0.20384	-0.0762047	0.205585	0.470807	0.173444	-0.461852	-0.0635369	-0.146465	0.882099	0.950416	0.832517	0.799039	0.808452	0.486435	0.960357	0.926335
107458	107601	+	CDS	LHU95_00525	NA	UPY37211.1	hypothetical protein	NA	0.197811	-0.308136	0.201019	-0.246161	1.5422	2.38592	1.83499	1.55871	-0.21012	-0.958863	-0.543313	-0.913504	0.481651	0.114134	0.313632	0.671657	0.842828	0.32649	0.730939	0.718252
107598	107936	+	CDS	LHU95_00530	NA	UPY37212.1	hypothetical protein	NA	0.165814	0.545022	0.22324	0.66395	0.149353	0.00709705	0.164107	0.591814	-0.513062	-0.0722573	0.0227785	-0.135121	0.909884	0.996412	0.906451	0.799039	0.504586	0.998933	0.987421	0.947969
107926	109725	+	CDS	LHU95_00535	NA	UPY37213.1	DUF927 domain-containing protein	NA	0.18964	6.40041	0.182346	6.40881	0.308195	0.686342	0.306783	0.439459	-0.41972	0.198186	-0.0855667	-0.210967	0.595912	0.118332	0.527033	0.671657	0.278108	0.61394	0.889393	0.782176
109884	110537	+	CDS	LHU95_00540	NA	UPY37214.1	structural protein	NA	0.16808	3.7462	0.172748	3.8637	0.00901905	0.227793	0.280998	0.562742	-0.0953017	0.0379116	0.128068	0.0964494	0.993718	0.600788	0.602145	0.653162	0.821151	0.92954	0.846285	0.915153
110534	110839	+	CDS	LHU95_00545	NA	UPY37215.1	hypothetical protein	NA	0.214624	2.57966	0.200631	2.62319	-0.30745	-0.071023	-0.278491	0.274017	0.411789	0.38886	0.208257	0.213603	0.74324	0.932631	0.711651	0.864745	0.489214	0.491056	0.817191	0.865815
110836	111270	+	CDS	LHU95_00550	NA	UPY37216.1	hypothetical protein	NA	0.207368	1.77751	0.190078	1.85551	-0.240578	0.107454	-0.250398	0.71016	-0.150283	-0.153986	0.0265225	-0.481425	0.827779	0.906689	0.774439	0.654426	0.820047	0.811208	0.983654	0.718252
111316	112278	+	CDS	LHU95_00555	NA	UPY37217.1	hypothetical protein	NA	0.243391	1.80633	0.262083	1.87719	0.148445	0.221036	0.375863	0.07434	-0.323545	-0.0409665	0.25828	-0.488152	0.907368	0.806833	0.702089	0.984456	0.655699	0.954246	0.817616	0.768821
112289	112816	+	CDS	LHU95_00560	NA	UPY37218.1	hypothetical protein	NA	0.205836	2.74704	0.182388	2.8144	0.207308	0.358289	0.678433	0.24149	-0.519272	-0.0253651	-0.0656019	-0.884081	0.814619	0.534651	0.303458	0.868511	0.309406	0.963757	0.939358	0.454832
112855	113007	+	CDS	LHU95_00565	NA	UPY37219.1	hypothetical protein	NA	0.186003	0.39604	0.179716	0.581527	-0.0891871	-0.0190196	1.02334	0.294518	0.300881	0.553014	0.364244	0.282245	0.959733	0.991989	0.312836	0.909321	0.729608	0.465821	0.754547	0.880233
113227	113679	+	CDS	LHU95_00570	NA	UPY37220.1	GFA family protein	NA	0.242914	4.62532	0.22941	4.60097	-0.0279572	0.145241	-0.100586	-0.252951	-0.299723	-0.691413	-0.820155	0.0131587	0.979776	0.834821	0.900918	0.868825	0.589506	0.178193	0.189446	0.996157
113850	114494	+	CDS	LHU95_00575	NA	UPY37221.1	DUF6441 family protein	NA	0.128423	2.07846	0.136291	2.1207	-0.0881427	-0.0285816	0.188939	0.0511102	0.0279813	0.0968989	-0.0549039	-0.11038	0.936608	0.970819	0.7642	0.98115	0.992976	0.821465	0.946468	0.914594
114521	117736	+	CDS	LHU95_00580	NA	UPY37222.1	tape measure protein	NA	0.146232	2.83743	0.136537	2.86661	-0.245682	-0.132216	-0.163408	-0.00969313	0.092286	0.185924	0.336147	-0.318131	0.710894	0.802343	0.765057	0.999569	0.831376	0.645977	0.497706	0.714509
117737	118630	+	CDS	LHU95_00585	NA	UPY37223.1	hypothetical protein	NA	0.153275	1.21912	0.173425	1.27762	-0.156763	0.4252	0.289229	0.724017	0.288177	1.58061	0.632897	0.382531	0.892028	0.514553	0.7642	0.676427	0.700912	0.0122268	0.505774	0.822897
118744	120333	+	CDS	LHU95_00590	NA	UPY37224.1	hypothetical protein	NA	0.143633	3.22958	0.150995	3.24427	0.0834103	0.079434	-0.142411	0.11149	-0.276504	-0.0233473	0.0507631	-0.235531	0.902947	0.877048	0.808484	0.936156	0.454875	0.953081	0.944836	0.781724
120344	121096	+	CDS	LHU95_00595	NA	UPY37225.1	hypothetical protein	NA	0.197043	2.84069	0.217699	2.91749	0.256623	-0.130712	0.331396	0.129566	0.109157	0.807715	0.58771	0.269682	0.750782	0.84954	0.64886	0.948614	0.839945	0.0881678	0.379227	0.816722
121098	122189	+	CDS	LHU95_00600	NA	UPY37226.1	hypothetical protein	NA	0.219703	1.13431	0.233743	1.19473	-0.459869	-0.363525	-0.342973	-0.430051	-0.0822156	-0.118329	0.092776	0.354257	0.698796	0.673135	0.753907	0.860883	0.915414	0.875549	0.944959	0.822599
122193	122600	+	CDS	LHU95_00605	NA	UPY37227.1	hypothetical protein	NA	0.24677	0.646757	0.265042	0.814424	-0.853908	-0.0979983	0.334855	0.188651	-0.461658	0.0273938	0.46336	-0.524526	0.584931	0.946864	0.78793	0.956107	0.626895	0.976207	0.705121	0.806218
122597	122899	+	CDS	LHU95_00610	NA	UPY37228.1	hypothetical protein	NA	0.252442	0.794904	0.275935	0.920858	-0.652355	-0.348296	0.318691	0.401891	0.162663	0.588955	0.578421	-0.852131	0.672085	0.768062	0.793909	0.870508	0.866492	0.462408	0.628933	0.718252
123041	126832	-	CDS	LHU95_00615	NA	UPY39415.1	hypothetical protein	NA	0.142814	7.35624	0.153068	7.32645	0.0667032	-0.5477	-0.410672	-0.095455	0.0438387	-0.496144	-0.262846	-0.245273	0.889165	0.0794242	0.294452	0.911196	0.879237	0.0614578	0.457915	0.658876
126995	127153	-	CDS	LHU95_00620	NA	NA	calcium-binding protein	NA	0.150271	3.977	0.17734	3.8987	0.00788607	-0.677861	-0.68886	-0.312123	0.185687	-0.466186	-0.443864	-0.166685	0.993718	0.105279	0.271604	0.80062	0.618988	0.174865	0.424313	0.861794
127520	135493	-	CDS	LHU95_00625	NA	NA	hypothetical protein	NA	0.162545	9.32754	0.190104	9.27116	0.0159632	-0.385397	-0.486316	-0.22887	-0.134047	-0.530924	-0.425421	-0.232047	0.979776	0.240512	0.248265	0.7854	0.679774	0.0790471	0.240381	0.706321
135691	136716	+	CDS	LHU95_00630	NA	UPY37229.1	TIGR03032 family protein	NA	0.187335	4.79919	0.194584	4.83469	-0.407575	-0.507915	-0.4403	-0.214676	0.39999	-0.0913372	-0.0747837	0.590244	0.502178	0.245555	0.427175	0.867988	0.325907	0.838948	0.922186	0.518384
136700	137320	-	CDS	LHU95_00635	NA	UPY37230.1	hypothetical protein	NA	0.136957	2.52272	0.122137	2.57752	-0.00511387	-0.0514825	-0.083576	-0.110674	0.441494	0.0431589	0.440603	0.438052	0.995717	0.932154	0.90634	0.929859	0.26465	0.92204	0.337916	0.603126
138370	138885	+	CDS	LHU95_00640	NA	UPY37231.1	BLUF domain-containing protein	NA	0.191857	7.4997	0.197407	7.45438	0.307576	0.035482	-0.178755	-0.170066	-0.590777	-0.503001	-0.42177	-0.315267	0.595613	0.953922	0.737458	0.881729	0.129513	0.174656	0.370533	0.680592
139169	140098	-	CDS	LHU95_00645	NA	UPY37232.1	alpha/beta fold hydrolase	NA	0.192181	5.55213	0.205368	5.53555	-0.263841	0.163688	-0.0827436	-0.173223	0.0976377	-0.153082	-0.422665	0.0730958	0.682879	0.745295	0.90644	0.898541	0.823938	0.723866	0.450165	0.943491
140226	141203	+	CDS	LHU95_00650	NA	UPY37233.1	protochlorophyllide reductase	NA	0.153133	2.51278	0.19189	2.59117	-0.0413393	0.0353019	0.340413	0.156057	0.353288	0.399297	0.262917	0.302468	0.963532	0.964632	0.629784	0.934111	0.430592	0.344379	0.73628	0.789892
141544	142869	-	CDS	LHU95_00655	NA	UPY37234.1	BLUF domain-containing protein	NA	0.162725	6.74608	0.252585	6.89408	0.127081	0.111687	0.335512	0.115747	-0.750002	-0.963491	-0.132573	0.127027	0.807373	0.783648	0.623189	0.955074	0.0329528	0.0079282	0.87886	0.910041
143481	143954	+	CDS	LHU95_00660	NA	UPY39416.1	glutathione peroxidase	Oxidative stress	0.169659	5.99325	0.200421	5.99909	0.573874	0.618857	0.669184	0.399987	-0.693873	-0.0314048	-0.281577	-0.833928	0.286973	0.11744	0.271604	0.736417	0.0572177	0.935301	0.625367	0.388895
143966	144805	-	CDS	LHU95_00665	NA	UPY37235.1	cytochrome b/b6 domain-containing protein	NA	0.17039	3.5194	0.188961	3.59099	-0.51481	-0.0422908	0.0552697	-0.204361	0.139825	0.0564505	-0.303731	0.602327	0.39998	0.94648	0.942747	0.876521	0.745684	0.900573	0.637484	0.559916
144924	146765	-	CDS	LHU95_00670	NA	UPY37236.1	glycoside hydrolase family 55 protein	NA	0.209732	2.37195	0.214755	2.3823	-0.0533036	-0.557701	-0.310692	-0.515468	0.258291	0.665564	0.788349	0.0200807	0.962437	0.379856	0.696223	0.746259	0.678768	0.220626	0.27115	0.994651
146778	148799	-	CDS	LHU95_00675	NA	UPY37237.1	phage tail protein	NA	0.138771	2.6214	0.127332	2.67532	0.0557432	0.0608629	0.130108	0.282873	0.448344	0.573221	0.372102	0.273183	0.943351	0.918543	0.818845	0.795151	0.273315	0.142581	0.472482	0.782407
148799	149152	-	CDS	LHU95_00680	NA	UPY37238.1	hypothetical protein	NA	0.257665	1.3694	0.236126	1.38786	-0.447938	-0.0425075	0.0187562	0.0746309	0.200557	0.147207	-0.100158	-0.657233	0.735665	0.97955	0.992719	0.984456	0.807668	0.856288	0.942828	0.716548
149149	149715	-	CDS	LHU95_00685	NA	UPY37239.1	hypothetical protein	NA	0.174555	1.99026	0.183387	2.05094	-0.271991	0.163821	0.189727	-0.0359238	0.536099	0.434451	0.360917	0.43826	0.761062	0.8151	0.813534	0.988205	0.320586	0.40373	0.653364	0.725213
150094	150927	-	CDS	LHU95_00690	NA	UPY37240.1	hypothetical protein	NA	0.237938	4.37323	0.251704	4.30707	0.412551	0.309995	-0.0373748	0.36056	-1.06374	-0.594908	-0.932195	-1.04503	0.608257	0.597991	0.975797	0.824709	0.055789	0.2269	0.170686	0.445211
150926	151258	+	CDS	LHU95_00695	NA	UPY37241.1	hypothetical protein	NA	0.167035	1.71412	0.184276	1.74752	-0.408217	-0.364046	-0.377179	-0.146451	0.176882	-0.138407	-0.27655	0.408175	0.623112	0.541772	0.627845	0.943297	0.756474	0.814545	0.768214	0.747616
151263	153983	-	CDS	LHU95_00700	NA	UPY37242.1	PriCT-2 domain-containing protein	NA	0.225097	3.90195	0.209189	3.9747	0.0546299	0.47609	0.307413	0.396487	-0.234473	0.338714	0.158503	0.120102	0.95857	0.394063	0.629332	0.760845	0.669936	0.494886	0.839194	0.910041
154813	161670	+	CDS	LHU95_00705	NA	UPY37243.1	VCBS domain-containing protein	NA	0.154202	7.83456	0.194595	7.9233	0.251207	0.870209	0.996228	0.287513	-0.617764	-0.241431	-0.324627	-0.319703	0.565028	0.00966517	0.106004	0.770917	0.0479601	0.391127	0.477411	0.657578
161706	162968	-	CDS	LHU95_00710	NA	UPY37244.1	UbiH/UbiF/VisC/COQ6 family ubiquinone biosynthesis hydroxylase	NA	0.185559	6.36102	0.204302	6.39033	0.154236	-0.0945003	-0.144101	0.0366414	-0.467291	-0.157072	-0.099616	0.227055	0.803266	0.84954	0.813381	0.9863	0.219298	0.692127	0.88828	0.789892
162979	163191	-	CDS	LHU95_00715	NA	UPY37245.1	hypothetical protein	NA	0.207154	-0.544816	0.242729	-0.572129	1.87761	1.69181	1.23558	1.23459	0.0852748	-0.267561	-1.13256	-0.827074	0.419539	0.342399	0.643002	0.827385	0.945724	0.822524	0.58426	0.812171
163169	163507	+	CDS	LHU95_00720	NA	UPY37246.1	P-II family nitrogen regulator	NA	0.171019	0.615127	0.183137	0.659169	0.343741	0.719421	0.073869	0.385953	0.314784	0.215227	-0.210161	0.95184	0.794692	0.351899	0.962139	0.867988	0.700073	0.782395	0.883366	0.593494
163693	164943	+	CDS	LHU95_00725	NA	UPY39417.1	ammonium transporter	NA	0.137408	3.42372	0.123213	3.44188	0.334738	0.254253	0.371679	0.049787	-0.103135	-0.0110806	-0.168679	-0.160351	0.515527	0.505804	0.38575	0.969622	0.775372	0.975737	0.715669	0.812368
165060	165344	+	CDS	LHU95_00730	NA	UPY39418.1	hypothetical protein	NA	0.141651	6.12716	0.152477	6.03196	-0.0499431	-0.076809	-0.284087	-0.424378	-0.341949	-0.481064	-1.01236	-0.401977	0.920706	0.83115	0.485494	0.653162	0.21208	0.0760568	0.0696839	0.559916
165583	167805	+	CDS	LHU95_00735	NA	UPY37247.1	M10 family metallopeptidase C-terminal domain-containing protein	NA	0.157972	7.46509	0.153271	7.4149	-0.335584	-0.221123	-0.36759	-0.24168	-0.269533	-0.871922	-0.783544	-0.527446	0.447268	0.5019	0.320962	0.741224	0.373121	0.00977977	0.0797637	0.389854
167802	169172	-	CDS	LHU95_00740	NA	UPY37248.1	LLM class flavin-dependent oxidoreductase	NA	0.146605	4.93488	0.141193	4.94472	0.0687173	-0.101436	-0.0597822	0.171201	-0.148341	0.0401606	-0.124423	-0.273235	0.902947	0.800866	0.902666	0.856565	0.649357	0.905818	0.785951	0.658195
169196	170047	-	CDS	LHU95_00745	NA	UPY37249.1	protein-glutamate O-methyltransferase CheR	NA	0.268893	1.64768	0.293782	1.53828	-0.252703	-0.325825	-0.595585	-0.576595	0.793593	0.326602	0.134552	-0.662939	0.858085	0.748932	0.606458	0.82259	0.316151	0.698238	0.934074	0.761954
170061	171128	-	CDS	LHU95_00750	NA	UPY37250.1	chemotaxis response regulator protein-glutamate methylesterase	NA	0.124367	3.46825	0.168576	3.5245	-0.00484024	0.105356	0.170128	0.361862	-0.401345	-0.339483	-0.201674	-0.547625	0.99537	0.800866	0.776197	0.746259	0.195301	0.245593	0.738533	0.566614
171125	171502	-	CDS	LHU95_00755	NA	UPY37251.1	response regulator	NA	0.150829	1.73497	0.25024	1.75449	0.0945544	0.000371401	-0.0737363	0.432037	-0.161308	0.293049	0.0642978	-0.588525	0.917693	0.999151	0.958963	0.842824	0.75292	0.519544	0.964484	0.740416
171516	171932	-	CDS	LHU95_00760	NA	UPY39419.1	chemotaxis protein CheW	NA	0.193306	0.100285	0.24517	0.128122	0.285423	0.73596	0.735955	0.32581	2.03021	1.73188	0.563919	1.55148	0.89058	0.536433	0.629332	0.936156	0.0918466	0.129729	0.817616	0.6178
172019	174517	-	CDS	LHU95_00765	NA	UPY37252.1	chemotaxis protein CheW	NA	0.167403	4.05061	0.186425	4.05972	-0.111782	-0.0617791	0.126548	-0.0453449	0.0340053	-0.0194546	-0.109282	-0.424129	0.875249	0.91521	0.84117	0.984456	0.93929	0.964355	0.87886	0.647844
174682	175284	-	CDS	LHU95_00770	NA	UPY37253.1	hypothetical protein	NA	0.121188	5.69683	0.150544	5.70255	-0.0268604	-0.180622	-0.159712	-0.13748	0.225623	-0.337456	-0.120374	0.0282549	0.954632	0.487154	0.715837	0.888047	0.337014	0.140604	0.809416	0.970629
175560	175727	+	CDS	LHU95_00775	NA	UPY37254.1	DUF3553 domain-containing protein	NA	0.16152	3.04457	0.204969	3.13158	-0.089977	0.14668	0.428495	-0.299585	-0.943693	-1.08296	-0.463199	-0.461737	0.909254	0.78467	0.515942	0.85442	0.0360005	0.0145039	0.46378	0.657715
175724	176479	+	CDS	LHU95_00780	NA	UPY37255.1	sulfite exporter TauE/SafE family protein	NA	0.105887	4.03606	0.107422	4.16082	-0.230317	0.190065	0.53177	0.192687	-0.278344	-0.462219	-0.259835	-0.115348	0.548716	0.489344	0.156355	0.799478	0.257211	0.0607167	0.430802	0.830891
176619	177593	-	CDS	LHU95_00785	NA	UPY37256.1	2-dehydropantoate 2-reductase	NA	0.188179	5.17962	0.22776	5.21143	0.0225751	-0.260711	0.331246	0.0540178	0.0832666	0.492279	0.068186	-0.276515	0.979554	0.564649	0.606458	0.982366	0.848847	0.198015	0.939358	0.783136
177684	179198	-	CDS	LHU95_00790	NA	UPY37257.1	acyl--CoA ligase	NA	0.114627	4.87415	0.128609	4.86788	-0.372563	-0.271815	-0.264892	-0.295833	0.278471	-0.280979	-0.129495	-0.073243	0.298711	0.297242	0.473982	0.730424	0.23801	0.215765	0.756635	0.905758
179392	180393	+	CDS	LHU95_00795	NA	UPY37258.1	tripartite tricarboxylate transporter substrate binding protein	NA	0.215128	6.51647	0.272447	6.53509	-1.0025	-0.529304	-0.407812	-0.52865	-0.57355	-1.21092	-0.625535	-0.509846	0.13015	0.27594	0.593479	0.73898	0.197752	0.0132681	0.380342	0.658195
180399	180929	+	CDS	LHU95_00800	NA	UPY37259.1	tripartite tricarboxylate transporter TctB family protein	NA	0.226918	5.67958	0.278993	5.62139	-1.15469	-0.880473	-0.839543	-0.757805	-0.620862	-1.34847	-0.745039	-0.925285	0.0984693	0.115175	0.308726	0.66124	0.1961	0.011896	0.301555	0.473151
181136	182635	+	CDS	LHU95_00805	NA	UPY37260.1	tripartite tricarboxylate transporter permease	NA	0.13156	5.09204	0.142377	5.15763	-0.448472	-0.259618	-0.0489076	0.119615	-0.062696	-0.461237	-0.14543	-0.33403	0.298711	0.387728	0.924417	0.897998	0.831227	0.0866912	0.744661	0.613454
182663	182851	+	CDS	LHU95_00810	NA	UPY37261.1	hypothetical protein	NA	0.188206	3.92394	0.184189	4.00259	-0.474603	-0.194641	0.0116429	-0.0750895	0.281666	-0.1305	0.115375	0.163187	0.461063	0.704906	0.992115	0.963601	0.51463	0.775963	0.868691	0.856995
182867	183316	-	CDS	LHU95_00815	NA	UPY37262.1	GNAT family N-acetyltransferase	NA	0.202089	3.95355	0.219084	4.18694	0.483487	0.491512	0.998938	0.701962	-0.259621	0.722077	0.811574	0.571885	0.483371	0.322354	0.161995	0.653162	0.588244	0.0980009	0.177927	0.595723
183309	183638	-	CDS	LHU95_00820	NA	UPY37263.1	cupin domain-containing protein	NA	0.128901	4.01536	0.149357	4.09642	0.345396	0.11899	0.372963	0.0909338	-0.796795	-0.192302	-0.0419238	-0.194383	0.44366	0.757282	0.419303	0.942187	0.0210296	0.506713	0.946914	0.782407
183635	184372	-	CDS	LHU95_00825	dapB	UPY37264.1	4-hydroxy-tetrahydrodipicolinate reductase	NA	0.128029	6.03899	0.194936	6.16591	0.544606	0.476965	0.589153	0.580362	-0.730573	-0.201796	0.144013	-0.116107	0.126014	0.0955567	0.295841	0.653162	0.013168	0.387523	0.821446	0.895651
184427	184810	-	CDS	LHU95_00830	NA	UPY37265.1	hypothetical protein	NA	0.213513	4.84887	0.194785	4.9006	0.0596467	0.190078	-0.0381291	0.235973	-0.221363	0.011356	-0.35408	0.545209	0.945871	0.737692	0.96233	0.85704	0.658868	0.983101	0.530184	0.564314
184860	185150	-	CDS	LHU95_00835	NA	UPY37266.1	hypothetical protein	NA	0.181477	3.94269	0.196498	4.09733	-0.234184	0.0300709	0.190878	0.396287	0.466993	0.513333	0.479511	0.847826	0.735665	0.968672	0.7642	0.739163	0.275603	0.209387	0.410505	0.445211
185147	185470	-	CDS	LHU95_00840	NA	UPY37267.1	hypothetical protein	NA	0.201994	4.05125	0.223671	4.17672	-0.143568	0.308114	0.296442	0.337062	0.344302	0.527611	0.271366	0.862842	0.862937	0.542577	0.653208	0.819835	0.46746	0.232734	0.717285	0.454832
185558	187606	-	CDS	LHU95_00845	NA	UPY37268.1	cation acetate symporter	NA	0.206691	9.374	0.239434	9.40156	-0.0309387	0.190412	-0.0330432	-0.0761369	-0.347232	-0.280402	-0.278921	0.306627	0.969726	0.692096	0.969562	0.963601	0.406507	0.493158	0.642028	0.731391
187608	187916	-	CDS	LHU95_00850	NA	UPY37269.1	DUF4212 domain-containing protein	NA	0.289067	5.83605	0.323569	5.90565	0.346021	0.817312	0.479552	0.0766074	-0.533592	-0.458132	-0.07472	0.409704	0.735665	0.235357	0.603591	0.982795	0.405323	0.462173	0.955892	0.7775
188173	188679	+	CDS	LHU95_00855	NA	UPY37270.1	hypothetical protein	NA	0.146835	3.70844	0.127838	3.79872	0.122919	0.345981	0.380873	0.00801064	0.409226	0.526792	0.592959	0.689714	0.840376	0.366229	0.37447	0.998825	0.251169	0.124141	0.139045	0.367704
188727	188909	-	CDS	LHU95_00860	NA	UPY37271.1	hypothetical protein	NA	0.467902	-0.270076	0.525896	-0.104978	-0.112038	0.365327	0.518631	0.0859078	-0.822434	-0.74037	0.373888	-1.05075	0.972966	0.857711	0.816185	0.990464	0.649571	0.65137	0.884437	0.810198
188884	190551	+	CDS	LHU95_00865	NA	UPY37272.1	MHS family MFS transporter	NA	0.2301	8.22296	0.270169	8.09639	-0.18005	-0.77991	-0.721938	-0.77668	0.620233	0.0319619	0.0342649	-0.478538	0.820058	0.138226	0.320962	0.653162	0.192979	0.951152	0.977253	0.657715
190612	190881	-	CDS	LHU95_00870	NA	UPY37273.1	hypothetical protein	NA	0.304119	6.35674	0.277256	6.35763	-0.208534	-0.174319	-0.49365	0.140934	0.0827372	-0.130029	-0.489196	0.386801	0.854463	0.841147	0.523015	0.947953	0.909868	0.857628	0.531433	0.747616
191133	192167	+	CDS	LHU95_00875	gmd	UPY37274.1	GDP-mannose 4%2C6-dehydratase	NA	0.131865	6.35826	0.129766	6.3898	0.142513	0.102244	0.126763	-0.00699163	0.172704	0.342305	0.231937	0.278618	0.716006	0.733657	0.712306	0.998825	0.496288	0.152369	0.472204	0.606556
192220	192894	+	CDS	LHU95_00880	NA	UPY37275.1	NnrU family protein	NA	0.18612	8.1552	0.203019	8.15494	-0.134994	-0.315854	-0.292043	-0.297925	-0.205842	-0.755566	-0.5836	0.151054	0.826349	0.42838	0.553347	0.771106	0.592803	0.0441751	0.19719	0.845596
192959	193366	+	CDS	LHU95_00885	NA	UPY37276.1	MbcA/ParS/Xre antitoxin family protein	NA	0.23383	9.00686	0.259049	8.9714	-0.0949985	-0.247651	-0.384575	-0.39703	-0.364573	-0.800576	-0.812474	0.0911491	0.914382	0.642952	0.554953	0.770931	0.453689	0.0910502	0.179015	0.93664
193353	193826	+	CDS	LHU95_00890	NA	UPY37277.1	RES family NAD+ phosphorylase	NA	0.19355	8.78711	0.213477	8.72654	0.0570757	-0.283624	-0.441349	-0.232208	-0.550836	-0.783925	-0.807329	-0.327302	0.936798	0.493345	0.381564	0.840524	0.153	0.0444249	0.106258	0.660111
193860	194099	+	CDS	LHU95_00895	NA	UPY37278.1	hypothetical protein	NA	0.130609	4.59579	0.147823	4.65197	-0.324767	-0.436933	-0.26787	0.182894	0.117556	-0.474379	-0.488589	0.167221	0.434996	0.162524	0.541146	0.85704	0.693503	0.0876496	0.233158	0.806803
194162	195016	+	CDS	LHU95_00900	NA	UPY37279.1	ion transporter	NA	0.188767	4.58242	0.175103	4.6688	-0.147224	0.419679	0.338147	-0.140454	0.163844	0.309247	0.307987	0.648412	0.838082	0.346634	0.501744	0.911196	0.713568	0.448467	0.550989	0.454832
194995	195348	-	CDS	LHU95_00905	NA	UPY37280.1	DUF2306 domain-containing protein	NA	0.31975	1.70753	0.306443	1.78385	-0.18854	0.552216	0.111479	-0.293773	-0.882156	-0.336	0.00842667	0.483143	0.902812	0.531071	0.935515	0.911196	0.326804	0.703087	0.994864	0.779196
195402	195935	+	CDS	LHU95_00910	NA	UPY37281.1	WHG domain-containing protein	NA	0.138714	3.58657	0.248205	3.64979	-0.0482243	0.385362	0.222	-0.47797	-0.0950876	-0.00632522	0.340982	0.482492	0.943103	0.291077	0.780158	0.770931	0.797939	0.987118	0.673494	0.68299
196081	196563	-	CDS	LHU95_00915	NA	UPY37282.1	GNAT family N-acetyltransferase	NA	0.136588	5.31014	0.137377	5.3898	0.47779	0.52052	0.556716	0.281106	-0.123381	0.0601035	0.28465	0.0882503	0.261131	0.108328	0.204576	0.735639	0.678768	0.844678	0.439699	0.890821
196640	197887	+	CDS	LHU95_00920	NA	UPY37283.1	DUF3422 domain-containing protein	NA	0.240054	7.01727	0.278765	6.97095	-0.334104	0.299801	-0.332926	-0.0398957	0.64575	-0.093075	-0.140139	0.309047	0.673127	0.589093	0.664177	0.988205	0.203736	0.867064	0.885984	0.792792
198018	198920	+	CDS	LHU95_00925	NA	UPY37284.1	transglutaminase family protein	NA	0.141812	4.96869	0.221268	4.99314	-0.257599	-0.101091	0.14806	0.0492316	0.404245	1.01698	0.469082	-0.0517546	0.57631	0.795593	0.832246	0.984456	0.18591	0.00462366	0.445633	0.963199
198958	199764	+	CDS	LHU95_00930	NA	UPY39420.1	transglutaminase family protein	NA	0.236503	2.9143	0.313262	2.90873	-0.506824	-0.362674	0.125986	-0.05521	0.655186	1.8153	0.63992	0.271563	0.589785	0.596518	0.916527	0.987974	0.299088	0.00818757	0.528291	0.878268
199998	201464	-	CDS	LHU95_00935	NA	UPY37285.1	M81 family metallopeptidase	NA	0.157873	5.39871	0.185642	5.35943	-0.104171	-0.155701	-0.27503	-0.463108	-0.379624	-0.611791	-0.400793	-0.350924	0.854463	0.683802	0.600861	0.671657	0.248293	0.0626497	0.424313	0.659162
201530	202489	+	CDS	LHU95_00940	NA	UPY37286.1	TAXI family TRAP transporter solute-binding subunit	NA	0.153515	6.06881	0.181464	6.09341	0.164069	0.176179	0.00439433	-0.0437667	-0.303063	-0.369128	-0.216539	0.216719	0.739936	0.600788	0.99814	0.981044	0.319647	0.208798	0.686955	0.779196
202558	202662	-	CDS	LHU95_00945	NA	NA	DotU family type IV/VI secretion system protein	NA	0.490753	8.09084	0.647641	7.79382	-0.300446	-0.909282	-1.73202	-1.18002	-1.44525	-3.01468	-1.76784	-2.50059	0.879707	0.453392	0.39587	0.784582	0.204615	0.0213615	0.343395	0.459814
203124	203396	-	CDS	LHU95_00950	NA	UPY37287.1	hypothetical protein	NA	0.702927	9.48179	0.868779	9.12146	-0.333836	-1.37353	-2.11143	-1.49642	-0.587058	-2.66533	-1.81122	-2.50091	0.909884	0.452455	0.452192	0.810367	0.739746	0.124141	0.507486	0.595723
203514	204644	-	CDS	LHU95_00955	NA	UPY37288.1	M20/M25/M40 family metallo-hydrolase	NA	0.163804	4.83406	0.180652	4.86539	0.00738906	-0.106533	0.0176403	-0.181835	-0.430074	-0.801181	-0.432809	-0.175679	0.993911	0.8151	0.987527	0.8782	0.215832	0.0276352	0.375939	0.827557
204707	205438	+	CDS	LHU95_00960	NA	UPY37289.1	aspartate/glutamate racemase family protein	NA	0.143119	3.29074	0.148173	3.31789	-0.346232	-0.121401	-0.245172	0.0199001	0.185312	0.0044874	-0.0471898	0.137754	0.538653	0.804412	0.641388	0.990981	0.629984	0.991405	0.948203	0.871605
205536	206366	-	CDS	LHU95_00965	NA	UPY37290.1	DMT family transporter	NA	0.162853	3.92959	0.204559	3.95297	-0.248239	-0.223692	-0.390955	-0.166713	0.360219	0.295357	0.447711	0.314695	0.673127	0.586907	0.518656	0.911196	0.326804	0.405591	0.443077	0.742773
206405	207835	-	CDS	LHU95_00970	NA	UPY37291.1	NAD(P)/FAD-dependent oxidoreductase	NA	0.142923	6.0489	0.224446	5.97941	-0.371781	-0.059214	-0.544259	-0.417334	0.312737	-0.140553	-0.105561	-0.0862083	0.378097	0.876201	0.393177	0.746259	0.2604	0.621541	0.895513	0.938697
207913	208842	+	CDS	LHU95_00975	NA	UPY37292.1	fatty acid desaturase	NA	0.19409	6.28592	0.283249	6.23753	-0.273623	-0.110119	-0.56992	-0.538424	0.115376	-0.53009	-0.192439	0.0963506	0.662015	0.831416	0.469469	0.74347	0.786129	0.166977	0.845738	0.943491
209002	209319	+	CDS	LHU95_00980	NA	UPY37293.1	hypothetical protein	NA	0.376108	6.81709	0.419772	6.89325	0.435518	1.32779	0.828933	0.362046	-1.46186	-1.07236	-0.650436	0.175511	0.743432	0.162072	0.490235	0.896279	0.0997073	0.188145	0.605421	0.934313
209382	210158	+	CDS	LHU95_00985	NA	UPY37294.1	response regulator transcription factor	NA	0.270099	5.03824	0.264531	5.31255	-0.0339009	0.530179	0.907031	0.551889	-0.0684751	-0.224133	0.260638	0.775824	0.978838	0.407754	0.271604	0.735639	0.917337	0.723451	0.761279	0.544593
210163	211473	+	CDS	LHU95_00990	NA	UPY37295.1	HAMP domain-containing histidine kinase	NA	0.173207	5.69126	0.176978	5.85067	0.216772	0.204198	0.309357	0.575179	0.276567	0.58909	0.911868	0.557858	0.702914	0.605324	0.520291	0.622676	0.44873	0.0944684	0.0955217	0.478664
211672	212436	-	CDS	LHU95_00995	NA	UPY37296.1	SDR family NAD(P)-dependent oxidoreductase	NA	0.12996	5.25294	0.129652	5.35843	0.0162379	0.062516	0.454804	0.0753958	-0.138406	-0.318074	0.0175429	-0.116993	0.977937	0.8642	0.240535	0.936156	0.627073	0.218437	0.977253	0.837257
212487	213110	-	CDS	LHU95_01000	NA	UPY37297.1	FMN-binding negative transcriptional regulator	NA	0.137197	5.18651	0.151521	5.24911	0.450913	0.307637	0.464649	0.215243	-0.383897	-0.0936266	0.107388	-0.238643	0.298711	0.318094	0.303577	0.82259	0.17897	0.762401	0.837709	0.725213
213181	214416	-	CDS	LHU95_01005	NA	UPY37298.1	argininosuccinate synthase	NA	0.185582	3.96993	0.235314	4.04466	-0.178961	-0.0847408	0.134168	0.043245	0.881319	1.01349	1.0793	0.367228	0.799848	0.888441	0.866993	0.9863	0.0487471	0.0210764	0.111471	0.742175
214518	216989	-	CDS	LHU95_01010	pheT	UPY37299.1	phenylalanine--tRNA ligase subunit beta	NA	0.228267	6.22599	0.257577	6.29421	0.245974	-0.0204853	0.375616	0.66187	0.667738	1.39	0.930383	0.06749	0.748742	0.984137	0.602145	0.66124	0.168007	0.010295	0.167547	0.953869
216989	218065	-	CDS	LHU95_01015	pheS	UPY37300.1	phenylalanine--tRNA ligase subunit alpha	NA	0.220131	4.16108	0.260257	4.20458	-0.0820556	-0.419511	-0.086821	0.264493	1.60045	1.45314	1.35438	0.649162	0.930232	0.443711	0.932745	0.874689	0.00992935	0.00887159	0.0956736	0.6178
218148	218513	-	CDS	LHU95_01020	rplT	UPY37301.1	50S ribosomal protein L20	NA	0.221764	6.04685	0.334726	6.05676	-0.282793	-0.861636	-0.2307	0.152684	1.45074	1.33112	1.08083	0.156667	0.704491	0.114134	0.8286	0.956107	0.0127961	0.0111645	0.228107	0.926335
218535	218741	-	CDS	LHU95_01025	rpmI	UPY37302.1	50S ribosomal protein L35	NA	0.21606	6.36622	0.394506	6.42241	-0.144366	-0.647438	-0.0171113	0.164514	1.39271	1.63725	1.5751	0.107141	0.851935	0.19197	0.99275	0.962481	0.0128407	0.00365997	0.151648	0.953869
218922	219761	-	CDS	LHU95_01030	NA	UPY37303.1	hypothetical protein	NA	0.142786	6.20266	0.131665	6.25853	0.139033	0.412332	0.347965	0.240042	0.33698	0.579488	0.437693	0.316086	0.754463	0.179799	0.320962	0.737456	0.227012	0.0420153	0.171197	0.585909
219894	220712	+	CDS	LHU95_01035	dapF	UPY37304.1	diaminopimelate epimerase	NA	0.200802	6.91809	0.183982	6.88951	0.381915	0.277904	-0.200242	0.323816	0.0306029	0.206732	0.211002	-0.102367	0.526983	0.534651	0.674493	0.739087	0.948839	0.621541	0.684804	0.896848
220798	221997	+	CDS	LHU95_01040	NA	UPY37305.1	MiaB/RimO family radical SAM methylthiotransferase	NA	0.14004	6.67715	0.150106	6.65494	0.188561	0.173614	0.00657709	0.240595	0.249661	0.709077	0.202359	-0.0644899	0.638212	0.543894	0.992719	0.760363	0.339522	0.0130405	0.613961	0.921526
222237	223187	+	CDS	LHU95_01045	ftsY	UPY39421.1	signal recognition particle-docking protein FtsY	NA	0.126109	6.0999	0.170831	6.06536	-0.158919	-0.0128381	-0.299276	-0.0434995	0.915712	0.981318	0.635627	0.402302	0.673127	0.97955	0.520291	0.980061	0.00432769	0.0015389	0.151648	0.604242
223233	223688	+	CDS	LHU95_01050	NA	UPY37306.1	MaoC family dehydratase	NA	0.115793	5.08913	0.119933	5.18344	-0.155839	0.0984057	0.257254	0.0937344	0.381835	0.235841	0.465014	0.235722	0.677539	0.73353	0.444245	0.910699	0.112032	0.295441	0.141606	0.655111
223740	224771	-	CDS	LHU95_01055	NA	UPY37307.1	hypothetical protein	NA	0.157418	5.46722	0.169567	5.47768	-0.0100783	-0.362492	-0.295117	-0.321515	0.285335	-0.0749299	0.0357824	0.422636	0.990713	0.312835	0.534958	0.741224	0.386038	0.835426	0.961555	0.593805
224894	225859	+	CDS	LHU95_01060	NA	UPY37308.1	tripartite tricarboxylate transporter substrate binding protein	NA	0.133767	7.52275	0.155421	7.57379	0.146605	0.060181	0.115121	-0.00265118	-0.277834	-0.210909	-0.0254759	0.0937091	0.698562	0.849173	0.7642	0.999569	0.248853	0.364788	0.964067	0.871055
225908	226807	+	CDS	LHU95_01065	NA	UPY37309.1	polysaccharide deacetylase family protein	NA	0.144185	6.0815	0.15275	6.16686	-0.117117	-0.087151	0.100954	0.13733	-0.139587	-0.114771	-0.0357308	0.11773	0.799848	0.811076	0.822154	0.880423	0.641788	0.696529	0.949674	0.858285
226917	227792	+	CDS	LHU95_01070	NA	UPY39422.1	polysaccharide deacetylase family protein	NA	0.143287	5.19663	0.14403	5.27259	0.240443	-0.0784254	0.110696	0.243004	-0.277547	-0.197905	0.0662425	-0.0761574	0.595613	0.843813	0.794185	0.771106	0.349535	0.496136	0.897699	0.907834
228142	229308	+	CDS	LHU95_01075	NA	UPY37310.1	alpha-hydroxy-acid oxidizing protein	NA	0.121362	5.93226	0.162253	5.96645	-0.0756507	0.0108905	-0.0687808	-0.0981899	-0.0566833	-0.339445	0.0103879	-0.0228058	0.849925	0.981456	0.899043	0.934309	0.821314	0.128956	0.986971	0.980079
229451	230005	-	CDS	LHU95_01080	NA	UPY37311.1	histidine phosphatase family protein	NA	0.1582	3.16989	0.194375	3.1597	-0.536385	-0.215371	-0.288376	-0.556556	0.790142	0.633224	0.531544	0.400373	0.392561	0.647218	0.651134	0.676427	0.0715288	0.119908	0.39245	0.707345
230130	230798	+	CDS	LHU95_01085	NA	UPY37312.1	Tim44/TimA family putative adaptor protein	NA	0.261542	9.4431	0.319038	9.57543	0.29157	0.835644	0.613126	0.474985	-0.451984	-0.460686	0.0931701	0.34117	0.740748	0.16604	0.452811	0.7854	0.412162	0.384506	0.935409	0.788717
230868	231629	+	CDS	LHU95_01090	NA	UPY37313.1	(Fe-S)-binding protein	NA	0.241867	7.01116	0.235117	7.13455	-0.196396	0.272233	0.260836	0.259497	0.0938969	-0.101094	0.111284	0.491939	0.816357	0.631497	0.677841	0.863337	0.86675	0.855487	0.889393	0.620052
231626	232339	+	CDS	LHU95_01095	NA	UPY37314.1	2OG-Fe dioxygenase family protein	NA	0.139823	6.77021	0.203143	6.89218	-0.102496	-0.138641	0.16804	0.4726	-0.155915	0.218663	0.150006	0.0544317	0.809751	0.63337	0.771544	0.671657	0.561814	0.382707	0.81771	0.952584
232854	233342	+	CDS	LHU95_01100	NA	UPY37315.1	GAF domain-containing protein	NA	0.142761	4.7232	0.149945	4.71278	-0.0556266	-0.232179	-0.240408	0.00996643	-0.331686	-0.763316	-0.563625	-0.469027	0.919489	0.487086	0.591295	0.998649	0.265522	0.0172096	0.162031	0.511339
233339	234313	+	CDS	LHU95_01105	NA	UPY37316.1	tripartite tricarboxylate transporter substrate binding protein	NA	0.114871	4.51532	0.118785	4.52068	-0.120867	-0.408664	-0.284127	-0.12329	-0.268786	-0.608187	-0.509816	-0.173288	0.761252	0.142304	0.42518	0.878281	0.272239	0.0199212	0.130345	0.758139
234337	235932	-	CDS	LHU95_01110	NA	UPY37317.1	ABC transporter substrate-binding protein	NA	0.164668	4.53779	0.16048	4.55057	0.148935	-0.0735406	-0.0743401	-0.243204	-0.305641	-0.309049	0.0119457	-0.14577	0.801295	0.883897	0.89678	0.82259	0.39543	0.371675	0.986819	0.84745
236115	237749	+	CDS	LHU95_01115	ggt	UPY37318.1	gamma-glutamyltransferase	NA	0.131528	5.39578	0.142807	5.45717	-0.0224655	0.156546	0.277132	0.126325	-0.392696	-0.334698	-0.275694	-0.205675	0.964845	0.600788	0.477469	0.892628	0.144609	0.191502	0.472439	0.742175
238001	238816	+	CDS	LHU95_01120	NA	UPY37319.1	transporter substrate-binding domain-containing protein	NA	0.146827	5.10732	0.153379	5.13763	-0.244849	0.0269773	0.0456208	-0.256044	-0.480857	-0.660249	-0.555335	-0.150277	0.6058	0.958098	0.936024	0.7854	0.121179	0.0363146	0.170379	0.824305
238875	239543	+	CDS	LHU95_01125	NA	UPY37320.1	amino acid ABC transporter permease	NA	0.240646	5.12679	0.241442	5.16955	-0.373744	0.416231	0.0953648	0.00136353	-0.330825	-0.803376	-0.483216	-0.0530822	0.652391	0.463444	0.908674	0.999569	0.538074	0.116068	0.471015	0.964008
239554	240258	+	CDS	LHU95_01130	NA	UPY37321.1	ABC transporter permease subunit	NA	0.164416	5.23662	0.191725	5.40823	0.0956779	0.709913	0.869795	0.417513	-0.349139	-0.484404	-0.141306	0.21696	0.883168	0.0905156	0.156355	0.730424	0.318218	0.153571	0.828147	0.792792
240233	241153	-	CDS	LHU95_01135	NA	UPY37322.1	dihydrodipicolinate synthase family protein	NA	0.185933	3.19248	0.179461	3.31974	-0.584378	-0.373094	-0.18359	-0.0773136	0.768356	0.527446	1.01461	0.782327	0.39209	0.453239	0.767295	0.963601	0.107951	0.237721	0.099784	0.454832
241150	242307	-	CDS	LHU95_01140	NA	UPY37323.1	FAD-binding oxidoreductase	NA	0.153995	4.83751	0.152181	4.92754	-0.0212146	0.156277	0.15766	0.291606	-0.00684348	0.17028	0.275676	0.195532	0.977118	0.683802	0.735532	0.741224	0.986958	0.610115	0.525892	0.7775
242304	243743	-	CDS	LHU95_01145	NA	UPY37324.1	NAD(P)/FAD-dependent oxidoreductase	NA	0.20904	6.12139	0.214917	6.20211	0.781095	0.393416	0.582447	0.580481	-0.603264	-0.00780281	0.111159	-0.2185	0.243627	0.405255	0.34377	0.653162	0.168876	0.987118	0.879871	0.812241
243740	244012	-	CDS	LHU95_01150	NA	UPY37325.1	(2Fe-2S)-binding protein	NA	0.247146	3.50219	0.263675	3.56509	0.00647028	-0.183172	-0.0488879	0.141655	0.32665	-0.234624	0.129247	0.212121	0.995717	0.808459	0.966718	0.949372	0.579442	0.692802	0.901233	0.873113
244097	244837	+	CDS	LHU95_01155	NA	UPY37326.1	amino acid ABC transporter ATP-binding protein	NA	0.131669	4.45236	0.137369	4.49921	-0.256228	-0.106536	0.0320495	-0.0669999	0.111145	-0.277905	-0.268393	0.135101	0.55519	0.76971	0.953713	0.955571	0.713568	0.311681	0.5023	0.830891
244849	245748	+	CDS	LHU95_01160	NA	UPY37327.1	DUF6282 family protein	NA	0.131344	3.62058	0.12934	3.69659	-0.121716	0.00665164	0.322804	0.0640139	0.378688	0.0877967	-0.279216	0.495127	0.83699	0.992894	0.463541	0.962809	0.251169	0.806821	0.536287	0.494449
245844	246080	-	CDS	LHU95_01165	NA	UPY37328.1	hypothetical protein	NA	0.150933	3.80312	0.150384	3.94697	-0.260085	-0.458966	0.176789	0.226066	0.516619	0.366902	0.647564	0.295527	0.642822	0.242838	0.72311	0.832252	0.144334	0.274377	0.14314	0.690584
246077	246949	-	CDS	LHU95_01170	folD	UPY37329.1	bifunctional methylenetetrahydrofolate dehydrogenase/methenyltetrahydrofolate cyclohydrolase FolD	NA	0.131099	5.20991	0.133021	5.2442	0.0236449	-0.203352	0.0877372	0.0460168	0.347999	0.40895	0.278032	0.026338	0.963532	0.488657	0.832246	0.964819	0.191366	0.112702	0.431261	0.968167
246953	247264	-	CDS	LHU95_01175	NA	UPY37330.1	YggT family protein	NA	0.172773	3.28267	0.176121	3.47815	-0.198717	0.107957	0.538531	0.125279	-0.0339163	-0.0833866	0.423835	0.365549	0.779789	0.850695	0.355607	0.935129	0.943315	0.853189	0.431851	0.678559
247551	248255	-	CDS	LHU95_01185	radC	UPY39423.1	DNA repair protein RadC	NA	0.12249	5.86387	0.121847	5.86516	-0.150882	0.185556	-0.130457	0.273612	0.448099	0.227832	0.114846	-0.00295097	0.68268	0.46393	0.687901	0.676427	0.0688068	0.312564	0.752035	0.997513
248331	249143	-	CDS	LHU95_01190	map	UPY37331.1	type I methionyl aminopeptidase	NA	0.18831	8.60826	0.199188	8.58732	-0.0977661	0.404276	-0.0278529	-0.0304313	-0.027088	-0.239745	-0.229532	-0.0423657	0.883108	0.311926	0.966535	0.9863	0.949501	0.509639	0.628035	0.953869
249207	250076	-	CDS	LHU95_01195	NA	UPY37332.1	class I SAM-dependent methyltransferase	NA	0.179956	6.77714	0.166948	6.77408	0.0594777	0.398416	0.0858278	0.235793	0.304118	0.285383	0.0427071	0.0875556	0.930232	0.304204	0.85701	0.80062	0.399227	0.41383	0.94384	0.901378
250151	250765	+	CDS	LHU95_01200	NA	UPY37333.1	cysteine dioxygenase family protein	NA	0.202394	6.73014	0.205538	6.69596	0.221014	0.22362	-0.0534059	-0.0220627	-0.464326	-0.402022	-0.405777	-0.390944	0.741396	0.630905	0.942044	0.990464	0.262726	0.312564	0.447121	0.652435
250765	252315	+	CDS	LHU95_01205	NA	UPY37334.1	thiosulfate sulfurtransferase	NA	0.13467	7.60043	0.151416	7.59996	-0.021362	-0.193696	-0.174888	-0.2002	-0.301456	-0.619166	-0.412206	-0.185555	0.963532	0.457982	0.607036	0.7854	0.21208	0.0169582	0.19719	0.731892
252396	253130	+	CDS	LHU95_01210	NA	UPY37335.1	ComF family protein	NA	0.145589	4.60632	0.17274	4.6862	0.326399	0.256513	0.373154	0.511997	-0.635569	0.103846	0.111284	-0.402655	0.486226	0.45358	0.452766	0.653162	0.054097	0.756642	0.858517	0.6178
253215	253421	+	CDS	LHU95_01215	NA	UPY37336.1	hypothetical protein	NA	0.202017	0.788631	0.311389	0.781297	0.0899178	-0.597827	-0.0261153	-0.158678	0.807515	0.0837752	-0.0420583	-0.431532	0.951923	0.516714	0.992537	0.964629	0.287448	0.923904	0.985333	0.866394
253462	253719	+	CDS	LHU95_01220	grxC	UPY37337.1	glutaredoxin 3	NA	0.14544	4.98116	0.155943	5.03662	0.14029	0.045554	0.291058	-0.292982	0.28181	0.497152	0.685557	0.143182	0.778878	0.920865	0.504299	0.752379	0.366639	0.0994888	0.11484	0.842677
253826	254320	+	CDS	LHU95_01225	NA	UPY37338.1	DUF1178 family protein	NA	0.28432	6.16569	0.314092	6.18759	-0.258109	0.353979	0.045359	-0.0049549	0.487929	-0.110398	-0.123152	0.457111	0.799848	0.601141	0.974751	0.999569	0.436056	0.871993	0.917763	0.742773
254348	255268	+	CDS	LHU95_01230	NA	UPY37339.1	DnaJ domain-containing protein	NA	0.183481	7.02614	0.184081	7.00857	-0.266382	0.171149	-0.193399	-0.0999012	0.12522	0.223437	-0.197874	0.270537	0.634703	0.684792	0.685547	0.936156	0.747366	0.5398	0.706292	0.718252
255265	255531	+	CDS	LHU95_01235	NA	UPY37340.1	chaperone modulator CbpM	NA	0.176194	6.31919	0.188708	6.30124	-0.478607	0.0745053	-0.255035	-0.154288	0.331416	0.382374	-0.100701	0.33237	0.373799	0.876901	0.612912	0.896279	0.350943	0.261824	0.877119	0.668298
255580	256206	-	CDS	LHU95_01240	NA	UPY37341.1	TetR/AcrR family transcriptional regulator	NA	0.204703	3.68584	0.182486	3.72968	-0.305713	0.232605	0.0834164	-0.0648962	0.414811	0.0248701	0.184749	0.254301	0.68678	0.667859	0.902589	0.970048	0.377344	0.963009	0.773736	0.7775
256289	257155	+	CDS	LHU95_01245	NA	UPY37342.1	xanthine dehydrogenase family protein subunit M	NA	0.140097	5.7296	0.151508	5.77803	0.0977634	0.15298	0.394788	0.133607	-0.141849	0.0663042	-0.0834619	-0.236945	0.841899	0.630905	0.34557	0.888415	0.634204	0.830018	0.872767	0.715488
257152	257685	+	CDS	LHU95_01250	NA	UPY37343.1	(2Fe-2S)-binding protein	NA	0.172149	4.21443	0.163419	4.22393	-0.165996	-0.108554	0.197602	-0.202127	0.308663	-0.209459	-0.176412	-0.275386	0.799848	0.832202	0.689488	0.864745	0.419032	0.584987	0.74514	0.725213
257682	260078	+	CDS	LHU95_01255	NA	UPY37344.1	xanthine dehydrogenase family protein molybdopterin-binding subunit	NA	0.137902	6.09793	0.178867	6.10812	-0.391349	-0.43948	0.000950828	-0.228933	0.315875	0.200301	-0.0622742	-0.187041	0.323556	0.138226	0.998895	0.838527	0.23285	0.439155	0.923696	0.806712
260128	261213	+	CDS	LHU95_01260	NA	UPY37345.1	C4-dicarboxylate TRAP transporter substrate-binding protein	NA	0.154304	6.25172	0.146381	6.25211	0.0311636	-0.0921597	0.14611	-0.219778	0.0916617	0.0680496	0.051129	-0.361248	0.95857	0.816336	0.720126	0.797589	0.77936	0.838948	0.922186	0.582211
261234	261788	+	CDS	LHU95_01265	NA	UPY37346.1	TRAP transporter small permease	NA	0.165471	4.97896	0.198248	4.96718	-0.163489	-0.279721	0.123986	-0.0986131	0.00593932	-0.0134902	-0.22444	-0.675916	0.778878	0.473621	0.843183	0.953642	0.988642	0.971621	0.718286	0.473151
261781	263100	+	CDS	LHU95_01270	NA	UPY37347.1	TRAP transporter large permease	NA	0.173015	5.73812	0.176407	5.75587	-0.116086	-0.371794	0.0147069	0.0564535	-0.0927953	-0.0739557	-0.260804	-0.396708	0.849925	0.338131	0.988173	0.969622	0.80934	0.848709	0.600052	0.61707
263108	264118	+	CDS	LHU95_01275	NA	UPY37348.1	hypothetical protein	NA	0.150574	4.88388	0.163513	4.95101	-0.0904493	-0.0248738	0.18542	0.270954	0.0186794	-0.0615866	0.0224445	-0.222464	0.875249	0.964294	0.704583	0.785619	0.959939	0.857628	0.977253	0.765505
264147	265313	-	CDS	LHU95_01280	NA	UPY37349.1	acyl-CoA/acyl-ACP dehydrogenase	NA	0.161269	4.86323	0.189854	4.91405	0.106278	0.238551	0.538915	0.17243	-0.133356	0.348729	0.0299376	-0.281324	0.864941	0.534651	0.34377	0.894448	0.715217	0.28546	0.975009	0.742955
265450	266058	+	CDS	LHU95_01285	NA	UPY37350.1	hypothetical protein	NA	0.180126	3.46264	0.219244	3.61237	0.291024	0.605127	0.95469	0.523223	-0.223794	0.0899943	0.192814	-0.0643822	0.68466	0.215596	0.213976	0.730424	0.628491	0.848709	0.811703	0.954395
266444	267946	-	CDS	LHU95_01290	NA	UPY37351.1	DegQ family serine endoprotease	NA	0.369227	3.92433	0.350225	3.80903	0.197417	0.0495094	0.018865	0.0925171	0.545605	0.321777	0.00345296	-1.39826	0.901242	0.97802	0.992719	0.981044	0.513916	0.703087	0.99649	0.454832
268123	269448	-	CDS	LHU95_01295	NA	UPY37352.1	HAMP domain-containing histidine kinase	NA	0.174381	4.72555	0.197502	4.80329	0.38952	0.096903	0.250806	0.598935	-0.000361105	0.383426	0.202072	0.104717	0.493685	0.848326	0.65907	0.653162	0.999087	0.288861	0.751495	0.912975
269445	270128	-	CDS	LHU95_01300	NA	UPY37353.1	response regulator transcription factor	NA	0.132438	5.24676	0.120393	5.30862	0.259781	0.28458	0.25794	0.352705	-0.0937998	-0.141352	-0.164946	0.191095	0.523836	0.337984	0.446171	0.653162	0.748188	0.612618	0.643013	0.718252
270138	270962	-	CDS	LHU95_01305	NA	UPY37354.1	SH3 domain-containing protein	NA	0.125717	5.11462	0.129599	5.24152	0.173576	0.270554	0.392786	0.291556	-0.262535	-0.163684	0.197259	0.222564	0.675517	0.335747	0.303577	0.721635	0.311733	0.522885	0.595803	0.690584
271105	271980	+	CDS	LHU95_01310	NA	UPY37355.1	DUF3365 domain-containing protein	NA	0.137348	4.5668	0.11966	4.56653	-0.0521494	-0.0844721	-0.0325726	-0.175078	-0.128367	-0.195568	-0.324722	-0.0922081	0.922108	0.824097	0.942747	0.82259	0.678768	0.494648	0.312861	0.870824
271988	273385	+	CDS	LHU95_01315	NA	UPY37356.1	protein kinase	NA	0.119111	5.47161	0.117444	5.49617	-0.0808285	0.0514477	-0.0679172	0.0800105	-0.235786	-0.192718	-0.155882	-0.14651	0.84786	0.875149	0.848819	0.919422	0.319587	0.402899	0.644003	0.770386
273562	275334	+	CDS	LHU95_01320	NA	UPY37357.1	serine/threonine-protein kinase	NA	0.140109	5.96748	0.138551	6.03946	0.228075	0.286047	0.394684	0.247108	-0.508332	-0.29852	-0.0399478	-0.355356	0.587409	0.335747	0.307614	0.739715	0.0753893	0.256508	0.937495	0.565144
275422	276750	-	CDS	LHU95_01325	NA	UPY37358.1	glycosyltransferase family 61 protein	NA	0.173934	5.45562	0.175522	5.42604	0.297658	0.378187	0.0701089	-0.101249	-0.287806	0.284352	-0.0957672	0.0479305	0.593413	0.339937	0.908024	0.93743	0.443109	0.425834	0.878575	0.952762
276859	277749	-	CDS	LHU95_01330	NA	UPY37359.1	hypothetical protein	NA	0.147555	6.06455	0.163117	6.05508	-0.0845567	-0.292264	-0.235068	-0.332744	-0.139075	-0.774452	-0.556086	-0.0586842	0.870511	0.354884	0.599828	0.73473	0.656624	0.0147433	0.179132	0.939607
277824	278204	-	CDS	LHU95_01335	NA	UPY37360.1	OmpA family protein	NA	0.157064	4.63412	0.199836	4.61836	0.127259	-0.211808	-0.127266	-0.186535	-0.627343	-1.08461	-0.851784	-0.400202	0.826349	0.582581	0.842084	0.892628	0.0751643	0.00605204	0.122265	0.657417
278614	279354	-	CDS	LHU95_01340	NA	UPY37361.1	SDR family oxidoreductase	NA	0.148796	4.75884	0.16414	4.81579	0.216796	-0.0770382	0.133099	0.017705	-0.567894	-0.296959	-0.0699948	-0.198052	0.667398	0.857711	0.791168	0.991483	0.0817486	0.324187	0.909959	0.785979
279351	280526	-	CDS	LHU95_01345	NA	UPY37362.1	TMEM43 family protein	NA	0.156661	5.64197	0.176564	5.66639	0.00192457	0.0823161	0.154681	-0.22515	-0.363129	-0.738368	-0.451583	-0.203346	0.997899	0.847462	0.767295	0.846933	0.257211	0.0278522	0.318733	0.787674
280617	282422	+	CDS	LHU95_01350	NA	UPY39424.1	ABC-F family ATP-binding cassette domain-containing protein	NA	0.187321	4.90002	0.194134	4.97889	0.290809	0.0858085	0.285395	0.217227	0.387022	0.875864	0.885218	0.27818	0.639087	0.876534	0.606458	0.865036	0.335724	0.0343029	0.107285	0.752351
282430	282834	-	CDS	LHU95_01355	NA	UPY37363.1	hypothetical protein	NA	0.127664	6.36946	0.19682	6.42478	0.351963	0.577285	0.490022	0.124147	-1.18041	-1.01134	-0.651585	-0.352861	0.311204	0.0292782	0.36676	0.927294	0.000380069	0.000914262	0.191743	0.660111
283208	283558	-	CDS	LHU95_01360	NA	UPY37364.1	hypothetical protein	NA	0.131194	3.17613	0.122802	3.17816	-0.0457711	-0.146648	-0.14443	-0.34085	0.175596	-0.0869187	0.0928794	0.0383608	0.945871	0.732082	0.767295	0.735639	0.626895	0.816895	0.87098	0.961476
283582	284457	-	CDS	LHU95_01365	NA	UPY37365.1	polysaccharide deacetylase	NA	0.145378	4.31618	0.165293	4.38161	-0.0735904	0.363083	0.254968	-0.118497	-0.383265	-0.432431	-0.285568	0.143502	0.902812	0.306723	0.60426	0.926559	0.232491	0.161186	0.560469	0.856557
284561	285313	+	CDS	LHU95_01370	NA	UPY37366.1	hypothetical protein	NA	0.145528	4.33082	0.130228	4.41296	0.0862261	-0.000931618	0.177088	0.110235	0.128761	0.279994	0.38603	0.261959	0.884526	0.998464	0.652325	0.910699	0.708824	0.369329	0.284913	0.661683
285448	286812	+	CDS	LHU95_01375	NA	UPY37367.1	cytochrome P450	NA	0.152771	4.52348	0.151427	4.57366	-0.123119	0.226894	0.175113	-0.175257	0.561623	0.462732	0.539137	0.439526	0.83699	0.54657	0.705294	0.867988	0.107805	0.158549	0.196414	0.565144
286857	288008	+	CDS	LHU95_01380	NA	UPY37368.1	YeeE/YedE family protein	NA	0.163779	6.82122	0.162017	6.79634	0.124049	0.208393	0.0965763	-0.136995	0.3322	0.330868	-0.0625622	0.201932	0.815659	0.554285	0.832246	0.88753	0.300365	0.281618	0.910319	0.755421
288083	288379	+	CDS	LHU95_01385	NA	UPY37369.1	c-type cytochrome	NA	0.293535	8.03331	0.44007	8.1442	0.262405	0.828684	1.28253	-0.435288	0.997803	2.35775	1.5988	1.25565	0.799848	0.222185	0.334028	0.879945	0.121721	0.00368845	0.188584	0.559916
288391	289659	+	CDS	LHU95_01390	NA	UPY37370.1	NAD(P)/FAD-dependent oxidoreductase	NA	0.28526	7.95789	0.447359	8.05024	-0.138532	0.579776	0.690272	-0.703428	1.46297	1.96697	1.61254	1.40559	0.901207	0.379498	0.594824	0.808821	0.0332619	0.00680852	0.192203	0.510279
289656	290084	+	CDS	LHU95_01395	soxY	UPY37371.1	thiosulfate oxidation carrier protein SoxY	Sulfur metabolism	0.298254	5.63054	0.527709	5.6897	-0.622401	0.257158	0.457404	-0.993852	1.90195	1.80199	1.5226	1.40504	0.533599	0.751921	0.781077	0.775056	0.0176343	0.0149204	0.300101	0.593805
290081	290410	+	CDS	LHU95_01400	soxZ	UPY37372.1	thiosulfate oxidation carrier complex protein SoxZ	Sulfur metabolism	0.325602	6.36126	0.544254	6.46451	-0.038752	0.92304	1.18196	-0.750203	1.39153	2.58012	1.90845	1.53873	0.979776	0.238872	0.463995	0.850494	0.0721964	0.00497819	0.219343	0.581666
290686	292062	-	CDS	LHU95_01405	NA	UPY37373.1	transglycosylase SLT domain-containing protein	NA	0.172464	9.75664	0.201006	9.81011	-0.197823	-0.17396	-0.0478533	-0.245101	0.218195	-0.247685	0.0987506	0.284346	0.711626	0.642338	0.932745	0.785619	0.526013	0.450334	0.85154	0.658195
292340	292708	+	CDS	LHU95_01410	NA	UPY37374.1	hypothetical protein	NA	0.159025	6.69466	0.161167	6.73398	0.493106	0.185539	0.285352	-0.00189193	-0.355136	-0.204302	0.0398322	0.0420159	0.298711	0.587962	0.485704	0.999569	0.251572	0.500998	0.944959	0.952584
292727	294022	-	CDS	LHU95_01415	glmU	UPY37375.1	bifunctional UDP-N-acetylglucosamine diphosphorylase/glucosamine-1-phosphate N-acetyltransferase GlmU	NA	0.137582	5.94164	0.141751	6.00496	0.134082	0.119488	0.180046	0.177176	-0.0705868	0.0795686	0.188073	0.0481398	0.756103	0.707534	0.63068	0.837834	0.810193	0.785613	0.635446	0.943491
294042	294737	+	CDS	LHU95_01420	gph	UPY37376.1	phosphoglycolate phosphatase	NA	0.170819	3.92095	0.188955	3.98243	-0.186329	-0.448365	-0.179927	-0.328632	0.682316	0.395698	0.758476	0.466345	0.770206	0.295089	0.768148	0.789504	0.0888236	0.287109	0.155763	0.6178
294726	295484	-	CDS	LHU95_01425	NA	UPY37377.1	DUF3108 domain-containing protein	NA	0.303449	8.43841	0.315257	8.37226	-0.222052	0.0958085	-0.465845	-0.15049	0.59019	0.0343364	-0.219497	0.365316	0.84229	0.920074	0.586211	0.950037	0.368521	0.963009	0.829532	0.780463
295918	296256	+	CDS	LHU95_01435	NA	UPY37378.1	STAS domain-containing protein	NA	0.183525	5.13176	0.235279	5.0713	-0.387656	-0.643987	-0.848107	-0.302846	0.772164	0.335576	0.278988	0.143249	0.505539	0.140224	0.240535	0.846933	0.0612052	0.376677	0.705781	0.89818
296253	296660	+	CDS	LHU95_01440	NA	UPY37379.1	ATP-binding protein	NA	0.236189	5.74545	0.27181	5.69339	0.326605	-0.39879	-0.558879	0.11189	0.346894	0.747943	0.449569	-0.0245383	0.678616	0.470071	0.467128	0.961532	0.504749	0.127856	0.561851	0.990384
296702	297679	-	CDS	LHU95_01445	NA	UPY37380.1	NADPH:quinone oxidoreductase family protein	NA	0.157239	6.44081	0.148368	6.38632	0.122632	0.0982348	-0.201548	-0.285401	-0.623486	-0.701847	-0.594584	-0.423443	0.807373	0.80553	0.60138	0.735639	0.0557447	0.028039	0.114202	0.494449
297679	298623	-	CDS	LHU95_01450	NA	UPY37381.1	tripartite tricarboxylate transporter substrate binding protein	NA	0.1793	6.23424	0.188688	6.19239	0.396666	0.353685	0.0042586	-0.13356	-0.918484	-0.665818	-0.566378	-0.401871	0.458805	0.369641	0.998876	0.912489	0.0252657	0.0654722	0.232911	0.618019
298684	299820	+	CDS	LHU95_01455	NA	UPY37382.1	CoA transferase	NA	0.154396	6.15854	0.17448	6.26829	0.0729689	0.115066	0.374654	0.257305	-0.196824	0.090534	0.191312	0.0430462	0.899008	0.763015	0.422036	0.80062	0.527733	0.782175	0.710095	0.954395
299823	301175	+	CDS	LHU95_01460	NA	UPY37383.1	tetratricopeptide repeat protein	NA	0.155313	6.53988	0.185241	6.61111	0.210595	0.448237	0.432602	0.108713	-0.495285	-0.117549	0.110976	-0.141026	0.653789	0.178989	0.386126	0.934111	0.1081	0.71012	0.859034	0.860208
301430	301723	+	CDS	LHU95_01465	NA	UPY37384.1	hypothetical protein	NA	0.177217	6.93648	0.177604	6.94022	-0.123308	-0.125072	-0.180268	-0.43391	0.000500685	-0.414719	-0.177633	0.219857	0.838082	0.780103	0.702089	0.66124	0.999087	0.219659	0.728624	0.760591
301735	302538	+	CDS	LHU95_01470	NA	UPY37385.1	ABC transporter permease	NA	0.194773	7.19752	0.200467	7.16143	-0.166188	-0.336622	-0.404363	-0.456963	0.255047	-0.0879354	-0.145447	0.193695	0.799523	0.432648	0.442161	0.676427	0.528314	0.838948	0.818084	0.812241
302547	303194	+	CDS	LHU95_01475	NA	UPY37386.1	ABC transporter ATP-binding protein	NA	0.153391	7.58128	0.196132	7.66417	-0.131973	-0.109968	0.322689	0.0477275	-0.00550889	0.364204	0.138303	0.0341847	0.778878	0.763009	0.502899	0.979337	0.987145	0.193638	0.813521	0.968167
303373	304455	+	CDS	LHU95_01480	NA	UPY37387.1	capsule biosynthesis protein	NA	0.147799	6.13055	0.150622	6.09619	-0.238861	-0.207799	-0.370545	-0.393309	0.28886	-0.0598872	-0.245591	0.249022	0.587883	0.514562	0.360666	0.653162	0.318218	0.850813	0.542134	0.687616
304445	306202	+	CDS	LHU95_01485	NA	UPY37388.1	polysaccharide biosynthesis/export family protein	NA	0.136643	7.46559	0.156243	7.42696	-0.0444377	-0.300727	-0.223198	-0.342305	0.128463	0.24035	-0.149601	0.032782	0.921124	0.260118	0.553347	0.671657	0.622283	0.312101	0.715255	0.955483
306314	307498	+	CDS	LHU95_01490	NA	UPY37389.1	efflux RND transporter periplasmic adaptor subunit	NA	0.139663	7.54509	0.147724	7.55005	-0.0357855	-0.00792551	0.00475772	-0.035087	-0.229042	-0.424283	-0.328144	-0.32301	0.943103	0.989085	0.993591	0.975703	0.371953	0.0916034	0.285382	0.565099
307505	310648	+	CDS	LHU95_01495	NA	UPY37390.1	multidrug efflux RND transporter permease subunit	NA	0.176911	8.24209	0.187117	8.23133	0.0696702	-0.0333538	0.0162561	-0.071486	-0.191702	-0.0812868	-0.23637	-0.306169	0.909884	0.951015	0.984532	0.955316	0.594641	0.830018	0.587316	0.646952
310719	311510	-	CDS	LHU95_01500	NA	UPY37391.1	DUF2889 domain-containing protein	NA	0.190056	6.73297	0.258489	6.75638	-0.382728	0.270077	-0.0819606	-0.307143	0.402486	-0.124016	0.15898	0.52892	0.505539	0.521061	0.931184	0.85704	0.298198	0.770279	0.860992	0.636086
311440	311919	+	CDS	LHU95_01505	secB	UPY37392.1	protein-export chaperone SecB	NA	0.189911	3.36231	0.223566	3.45421	-0.361771	-0.365932	0.127113	-0.0880547	0.90726	1.00185	0.820381	0.743886	0.619806	0.485634	0.872852	0.964629	0.0711816	0.039681	0.213895	0.549578
312289	313365	+	CDS	LHU95_01510	NA	UPY37393.1	DegT/DnrJ/EryC1/StrS family aminotransferase	NA	0.223437	7.94927	0.270342	7.87256	1.04828	0.648068	-0.000676688	0.26524	-1.13809	-0.0854187	-0.0348492	0.175002	0.112047	0.193434	0.998895	0.868825	0.0285731	0.865498	0.977253	0.880307
313375	314622	+	CDS	LHU95_01515	NA	UPY37394.1	glycosyltransferase family 4 protein	NA	0.147711	6.00141	0.178552	5.94476	0.55324	0.277523	-0.237422	0.0974077	-0.444398	0.129561	-0.0544216	0.416238	0.223166	0.377005	0.629332	0.940911	0.139684	0.672638	0.937844	0.613454
314619	315812	+	CDS	LHU95_01520	NA	UPY37395.1	glycosyltransferase	NA	0.141374	5.68009	0.161758	5.62583	0.441514	0.205059	-0.388694	0.093761	-0.138364	0.115291	0.0211556	0.533202	0.298711	0.512746	0.398039	0.936156	0.659104	0.704883	0.977852	0.473151
315727	317007	-	CDS	LHU95_01525	NA	UPY37396.1	TRAP transporter large permease	NA	0.213195	6.61312	0.210806	6.5562	-0.0652992	-0.554469	-0.382474	-0.268857	-0.561975	-1.58512	-1.00792	-0.825919	0.937434	0.242701	0.493232	0.838527	0.201483	0.00368845	0.0955217	0.400363
317207	317758	-	CDS	LHU95_01530	NA	UPY37397.1	TRAP transporter small permease	NA	0.275741	5.99602	0.269256	5.87462	0.0602385	-0.437545	-0.524077	-0.635357	-0.677884	-1.47585	-0.911535	-1.13804	0.95857	0.508494	0.485704	0.703054	0.25485	0.0225294	0.196256	0.388895
317828	318265	-	CDS	LHU95_01535	NA	UPY37398.1	MarR family winged helix-turn-helix transcriptional regulator	NA	0.151941	2.95811	0.164352	2.94893	0.0488859	0.0366584	-0.226619	-0.66207	-0.249358	-0.363488	-0.00582539	0.125099	0.947668	0.953177	0.714072	0.653162	0.532241	0.323842	0.993748	0.900142
318265	319404	-	CDS	LHU95_01540	NA	UPY37399.1	hypothetical protein	NA	0.167068	3.44037	0.173753	3.46624	0.306585	0.3224	0.159392	0.0718985	0.00140134	0.287633	0.251771	0.29279	0.630406	0.477369	0.792763	0.964629	0.997933	0.484418	0.689275	0.755258
319900	321474	+	CDS	LHU95_01545	NA	UPY37400.1	ABC transporter substrate-binding protein	NA	0.123187	4.03282	0.146099	4.04285	-0.203372	0.165186	-0.148078	0.269937	0.590655	0.516549	0.410825	0.0437336	0.652818	0.600788	0.762559	0.771106	0.0520206	0.0668731	0.32865	0.953869
321508	322470	-	CDS	LHU95_01550	NA	UPY37401.1	tripartite tricarboxylate transporter substrate binding protein	NA	0.15322	5.69812	0.154145	5.68747	0.0262176	0.330322	0.102079	-0.111336	0.21251	0.0659621	-0.193261	0.202895	0.964845	0.324367	0.827713	0.911196	0.508584	0.848241	0.669859	0.760647
322374	322988	-	CDS	LHU95_01555	NA	UPY37402.1	MarR family winged helix-turn-helix transcriptional regulator	NA	0.195219	4.20313	0.227817	4.29316	-0.478639	0.112717	-0.0451937	-0.377041	0.657776	-0.101346	0.282613	0.996126	0.461063	0.843813	0.96304	0.80062	0.135445	0.83471	0.705306	0.389854
323100	323951	+	CDS	LHU95_01560	NA	UPY37403.1	transglutaminase-like domain-containing protein	NA	0.146817	5.6849	0.146772	5.73556	0.0724556	-0.0841201	0.0390487	-0.000307918	0.0862169	-0.0890309	0.136161	0.127321	0.895845	0.829314	0.941303	0.999569	0.786129	0.781512	0.761841	0.839736
324014	324409	+	CDS	LHU95_01565	NA	UPY37404.1	BLUF domain-containing protein	NA	0.216473	3.79392	0.238724	3.73823	-0.132709	-0.407639	-0.445173	-0.475088	0.0957954	-0.43914	-0.439762	-0.12671	0.882494	0.454898	0.540326	0.754197	0.85865	0.358045	0.548507	0.918923
324496	325167	-	CDS	LHU95_01570	NA	UPY37405.1	VTT domain-containing protein	NA	0.187156	5.70851	0.204081	5.82136	0.612334	0.116145	0.550614	0.378857	0.0363667	0.728711	0.807227	0.21339	0.298711	0.818393	0.34557	0.740844	0.93497	0.0626497	0.131931	0.812241
325332	326039	-	CDS	LHU95_01575	NA	UPY37406.1	glycosyltransferase family 2 protein	NA	0.215515	6.2453	0.209594	6.31563	0.243495	0.238277	0.363295	0.142698	0.424042	0.505151	0.452079	0.514856	0.739936	0.638324	0.525477	0.920497	0.350943	0.245861	0.415141	0.593805
326120	327244	+	CDS	LHU95_01580	NA	UPY37407.1	COX15/CtaA family protein	NA	0.249888	8.26055	0.259602	8.19705	-0.0205331	-0.0512398	-0.545601	-0.306626	0.0304154	-0.384574	-0.239702	0.312437	0.986378	0.951015	0.418063	0.846933	0.960114	0.451394	0.749567	0.763676
327247	332136	+	CDS	LHU95_01585	NA	UPY37408.1	PAS-domain containing protein	NA	0.194118	10.1952	0.231392	10.1188	-0.070315	-0.00593746	-0.564156	-0.159589	0.371283	0.0997095	-0.0694053	0.402866	0.921483	0.993151	0.307614	0.896279	0.346504	0.817557	0.922186	0.627272
332148	333623	+	CDS	LHU95_01590	tldD	UPY37409.1	metalloprotease TldD	NA	0.190669	7.8382	0.201727	7.82813	0.160335	0.217158	-0.220192	0.391603	-0.0705514	0.412241	0.0217228	0.125508	0.799747	0.602914	0.657422	0.729013	0.86675	0.260127	0.978534	0.877709
333837	334811	+	CDS	LHU95_01595	NA	UPY37410.1	MBL fold metallo-hydrolase	NA	0.149665	6.47853	0.203537	6.45989	0.375595	0.347635	0.0444727	-0.066219	-0.979924	-0.868632	-0.570377	-0.427693	0.379935	0.268837	0.9522	0.969048	0.00770981	0.00822254	0.258766	0.623258
334827	336422	+	CDS	LHU95_01600	NA	UPY37411.1	FAD-dependent oxidoreductase	NA	0.147865	6.52763	0.142982	6.49115	0.0390781	-0.147837	-0.204463	-0.220903	-0.457612	-0.651512	-0.652931	-0.36671	0.943351	0.642952	0.583655	0.775499	0.112993	0.0276352	0.0955217	0.554868
336419	336622	+	CDS	LHU95_01605	NA	UPY37412.1	DUF2783 domain-containing protein	NA	0.264223	2.27597	0.293159	2.29454	-0.271148	-0.53792	-0.283877	-0.886042	0.227799	-0.358805	-0.0431989	0.451401	0.807373	0.481006	0.777961	0.671657	0.751962	0.612457	0.978534	0.770554
336630	337796	+	CDS	LHU95_01610	NA	UPY37413.1	M20 family metallopeptidase	NA	0.181065	6.85252	0.16811	6.81099	0.221597	0.0987743	-0.185379	0.00782447	-0.567823	-0.411065	-0.45923	-0.430062	0.698002	0.83396	0.666893	0.998825	0.121198	0.234527	0.242848	0.559916
337818	338240	-	CDS	LHU95_01615	phaP	UPY37414.1	TIGR01841 family phasin	NA	0.208489	6.21749	0.218386	6.38309	0.177248	0.565367	0.602431	0.237521	-0.0913771	0.433402	0.720433	0.590828	0.804543	0.227608	0.333335	0.864745	0.847578	0.297419	0.196414	0.559916
338343	338984	-	CDS	LHU95_01620	NA	UPY37415.1	TetR family transcriptional regulator	NA	0.22639	7.76208	0.260868	7.79525	-0.0419379	0.501453	0.0147958	0.104203	-0.105662	0.0469626	0.185903	0.36583	0.963532	0.31676	0.991957	0.958646	0.834429	0.928535	0.823471	0.739001
339321	340301	-	CDS	LHU95_01625	NA	UPY37416.1	tripartite tricarboxylate transporter substrate binding protein	NA	0.179192	5.46067	0.19068	5.44602	-0.00801547	0.0308224	-0.195385	-0.100025	-0.0813751	-0.527291	-0.466671	-0.00105094	0.993911	0.962497	0.733286	0.947211	0.842395	0.149725	0.355699	0.998327
340379	341614	+	CDS	LHU95_01630	NA	UPY37417.1	amidohydrolase family protein	NA	0.131149	4.55055	0.126915	4.63041	0.0752774	-0.0107904	0.166154	0.0627175	-0.265574	-0.466325	-0.0793296	-0.0295926	0.884526	0.986003	0.660633	0.955316	0.343274	0.0911606	0.86795	0.963675
341556	341972	-	CDS	LHU95_01635	NA	UPY37418.1	DUF1622 domain-containing protein	NA	0.209145	3.28714	0.234866	3.34365	0.413267	0.36731	0.403762	0.103036	-1.1431	-0.64892	-0.245192	-0.534754	0.593413	0.514825	0.592135	0.963322	0.0398619	0.171107	0.761279	0.652435
342165	343226	+	CDS	LHU95_01640	NA	UPY37419.1	hypothetical protein	NA	0.422931	4.49594	0.387834	4.35333	-0.0927005	-0.142889	-0.578335	-0.899383	0.787323	0.562745	0.0694249	0.234275	0.959824	0.915988	0.606458	0.730424	0.415576	0.553117	0.970062	0.903138
343717	344967	+	CDS	LHU95_01645	fahA	UPY37420.1	fumarylacetoacetase	NA	0.123613	4.7887	0.141285	4.79649	0.154007	0.23471	0.0359797	-0.0125727	-0.358092	-0.515195	-0.205215	-0.278023	0.720361	0.419054	0.946948	0.994408	0.178484	0.0536794	0.631329	0.659162
345242	346033	+	CDS	LHU95_01650	NA	UPY37421.1	UDP-2%2C3-diacylglucosamine diphosphatase	NA	0.176816	5.31133	0.165023	5.29189	0.360149	0.372059	0.00135611	0.0538214	-0.320856	0.0781067	0.0397748	-0.0629051	0.515527	0.356803	0.998895	0.969622	0.395252	0.848709	0.951096	0.939607
346033	347025	+	CDS	LHU95_01655	NA	UPY37422.1	glycosyltransferase family 1 protein	NA	0.211887	5.86014	0.245454	5.8825	0.542093	0.409529	0.356937	0.430198	-0.618393	0.304995	0.0198181	-0.308985	0.410599	0.399309	0.604054	0.760363	0.170517	0.486039	0.98557	0.776651
347092	347775	+	CDS	LHU95_01660	NA	UPY37423.1	lysophospholipid acyltransferase family protein	NA	0.197179	3.77813	0.217442	3.90686	0.12184	-0.0765576	0.439584	0.540278	0.280384	0.982325	0.669246	0.424925	0.886106	0.910982	0.503018	0.698108	0.554554	0.0346078	0.26651	0.683504
347772	349037	+	CDS	LHU95_01665	NA	UPY37424.1	3-deoxy-D-manno-octulosonic acid transferase	NA	0.151522	6.18176	0.142493	6.21974	0.58405	0.242066	0.260694	0.146848	0.411725	0.88973	0.863917	0.434846	0.213046	0.453392	0.477355	0.864985	0.168781	0.00822867	0.0696839	0.473151
349098	350078	+	CDS	LHU95_01670	lpxK	UPY39425.1	tetraacyldisaccharide 4'-kinase	NA	0.151	7.91312	0.163659	7.9389	0.238224	-0.0208612	0.0266319	0.104798	0.0212671	0.0402487	0.0989814	0.0157694	0.574869	0.965695	0.958963	0.906422	0.948381	0.898658	0.821018	0.984769
350949	351437	-	CDS	LHU95_01680	NA	UPY37425.1	CHAP domain-containing protein	NA	0.212225	8.48799	0.245308	8.51991	-0.104818	-0.0536557	-0.204199	-0.049784	0.33925	-0.210801	0.250298	0.0679777	0.894465	0.932631	0.754723	0.983951	0.434558	0.631768	0.710095	0.948771
351552	352178	-	CDS	LHU95_01685	NA	UPY37426.1	YjbF family lipoprotein	NA	0.204962	5.3041	0.235584	5.26625	0.61432	0.382119	-0.0698057	0.159664	-1.32213	-0.561687	-0.390839	-0.280108	0.344602	0.421186	0.936024	0.9245	0.0143003	0.184208	0.56076	0.787674
352260	353393	+	CDS	LHU95_01690	proB	UPY37427.1	glutamate 5-kinase	NA	0.222402	5.96789	0.249469	6.06264	0.589726	0.279225	0.561174	0.55106	-0.28935	0.721741	0.707575	-0.304398	0.40164	0.595414	0.422036	0.729013	0.55105	0.114251	0.265364	0.780463
353428	354219	+	CDS	LHU95_01695	NA	UPY37428.1	undecaprenyl-diphosphate phosphatase	NA	0.18737	4.25199	0.171435	4.33634	-0.141789	-0.318105	0.15025	0.0748237	0.868606	0.910016	0.997282	0.27659	0.84593	0.487654	0.777542	0.958685	0.0502927	0.0331739	0.0932125	0.739001
354403	354570	+	CDS	LHU95_01700	NA	UPY37429.1	hypothetical protein	NA	0.157008	1.72608	0.156166	1.80786	-0.143473	-0.454249	-0.30736	0.679208	0.328376	-0.242786	-0.0696104	-0.0307014	0.883188	0.45358	0.703569	0.653162	0.508584	0.640128	0.964161	0.984853
354586	355023	+	CDS	LHU95_01705	NA	UPY37430.1	hypothetical protein	NA	0.219712	1.39277	0.270351	1.52521	0.853686	0.821055	1.024	1.3821	2.33849	2.7832	2.61457	1.6236	0.467811	0.341425	0.381564	0.605694	0.0166695	0.00385019	0.0797637	0.473151
355595	356617	+	CDS	LHU95_01710	NA	UPY37431.1	glycosyltransferase family 2 protein	NA	0.139044	5.25704	0.14539	5.29896	0.0256333	0.0128059	0.211023	-0.109737	0.391906	0.234632	0.290394	0.11872	0.963532	0.983097	0.603591	0.911196	0.170688	0.395991	0.458305	0.858285
356614	357801	+	CDS	LHU95_01715	NA	UPY37432.1	glycosyltransferase	NA	0.183161	5.3662	0.202361	5.48347	0.427556	0.174572	0.55298	0.619518	0.151343	0.600285	0.545749	0.107166	0.455405	0.704906	0.34557	0.653162	0.711969	0.109387	0.292668	0.909822
357899	358672	+	CDS	LHU95_01720	rfbF	UPY37433.1	glucose-1-phosphate cytidylyltransferase	NA	0.144345	5.69106	0.192611	5.66723	-0.0537166	-0.237106	-0.052237	-0.329544	0.59199	0.578324	0.381697	-0.0224505	0.919489	0.454898	0.941303	0.770931	0.0570504	0.0511069	0.46378	0.984876
358674	359729	+	CDS	LHU95_01725	rfbG	UPY37434.1	CDP-glucose 4%2C6-dehydratase	NA	0.161848	6.95249	0.171532	6.9263	0.0648616	0.0156138	-0.132193	-0.0342265	0.605702	0.441987	0.326495	0.0864913	0.909884	0.979754	0.777542	0.984456	0.0673165	0.147361	0.443077	0.905758
359726	360949	+	CDS	LHU95_01730	NA	UPY37435.1	class I SAM-dependent methyltransferase	NA	0.12844	6.20282	0.121713	6.17768	-0.0478575	-0.0140687	-0.0256186	-0.210262	-0.0944027	0.0466966	-0.168101	-0.318969	0.914778	0.977005	0.950411	0.741224	0.711869	0.857628	0.600052	0.539611
360949	361491	+	CDS	LHU95_01735	rfbC	UPY37436.1	dTDP-4-dehydrorhamnose 3%2C5-epimerase	NA	0.1321	4.77255	0.132529	4.74982	-0.175976	-0.203147	-0.16738	-0.494283	0.153003	0.0194573	-0.213088	0.0989285	0.702145	0.524173	0.673115	0.622676	0.610163	0.950706	0.601304	0.879656
361488	362243	+	CDS	LHU95_01740	NA	UPY37437.1	cephalosporin hydroxylase family protein	NA	0.122177	5.43787	0.135728	5.54518	-0.0390586	0.258969	0.487967	0.157395	0.215405	0.293321	0.351358	0.226759	0.93475	0.322652	0.219199	0.85704	0.378511	0.208384	0.303819	0.693467
362247	363140	+	CDS	LHU95_01745	NA	UPY37438.1	NAD-dependent epimerase/dehydratase family protein	NA	0.13634	5.87967	0.16637	5.95644	-0.115302	0.264732	0.345681	0.271756	0.26899	0.420423	0.35139	0.052831	0.79656	0.357722	0.446171	0.772882	0.311733	0.105686	0.416365	0.946065
363278	363931	+	CDS	LHU95_01750	NA	UPY37439.1	hypothetical protein	NA	0.175941	4.82197	0.19707	4.95679	-0.105894	-0.258085	0.413727	0.295262	0.82394	1.05118	0.939987	0.50707	0.873756	0.533743	0.452766	0.808821	0.0424665	0.010648	0.101877	0.592526
364188	365267	+	CDS	LHU95_01755	NA	UPY37440.1	class I SAM-dependent methyltransferase	NA	0.161415	4.21023	0.171819	4.16109	-0.572712	-0.33232	-0.261952	-0.467583	0.485362	0.253339	-0.126023	-0.12693	0.305975	0.407754	0.615725	0.671657	0.178697	0.472681	0.845738	0.886039
365264	366466	+	CDS	LHU95_01760	NA	UPY37441.1	TIGR00180 family glycosyltransferase	NA	0.158632	5.14132	0.193295	5.21258	0.0490676	0.0921828	0.482238	0.375226	-0.0805668	0.490593	0.135234	-0.243911	0.941044	0.836156	0.390922	0.73898	0.823877	0.127889	0.841006	0.778754
366548	367339	-	CDS	LHU95_01765	NA	UPY37442.1	ABC transporter permease	NA	0.210426	1.71784	0.211386	1.81807	-0.324177	-0.401906	-0.0163353	0.280921	-0.139729	-0.671363	-0.436708	-0.0278552	0.756463	0.587752	0.992719	0.874689	0.823234	0.230975	0.587889	0.989557
367344	368174	-	CDS	LHU95_01770	NA	UPY37443.1	ABC transporter permease	NA	0.205458	1.89063	0.244252	2.03368	0.454354	0.280314	0.581674	1.28081	-0.616801	0.0703505	-0.083799	-0.487133	0.636665	0.710073	0.527986	0.605694	0.275814	0.906098	0.94344	0.741621
368171	369295	-	CDS	LHU95_01775	NA	UPY37444.1	ABC transporter ATP-binding protein	NA	0.14815	2.98183	0.154419	2.99791	-0.024101	-0.0585054	0.0615916	0.404656	0.0190128	-0.0556026	-0.329106	-0.403317	0.977647	0.920865	0.932745	0.730424	0.963696	0.893522	0.530631	0.640859
369292	370062	-	CDS	LHU95_01780	NA	UPY37445.1	class II aldolase/adducin family protein	NA	0.183027	2.06162	0.16278	2.09015	-0.112127	0.0565605	0.0771485	0.329174	-0.264266	-0.379543	-0.157519	-0.815606	0.91611	0.951397	0.935515	0.829918	0.622569	0.441958	0.839707	0.473151
370062	371000	-	CDS	LHU95_01785	NA	UPY37446.1	glyoxylate/hydroxypyruvate reductase A	NA	0.153962	3.50855	0.144478	3.55522	-0.149874	-0.030084	0.143122	0.223503	-0.0224054	-0.112039	-0.319742	-0.113092	0.81058	0.963216	0.776166	0.832252	0.95804	0.77562	0.484601	0.886233
371008	372114	-	CDS	LHU95_01790	NA	UPY37447.1	extracellular solute-binding protein	NA	0.143449	3.91644	0.144352	3.94493	-0.294032	-0.0271135	-0.0829292	-0.0259864	-0.0636658	-0.346967	0.0218275	-0.432202	0.584931	0.964294	0.87916	0.988205	0.86675	0.294464	0.977253	0.59146
372453	373769	+	CDS	LHU95_01795	NA	UPY37448.1	NtaA/DmoA family FMN-dependent monooxygenase	NA	0.16753	3.89985	0.168082	3.92059	0.116933	0.354549	0.14699	0.3226	-0.46575	0.00405842	-0.0456831	-0.510384	0.868934	0.405255	0.792397	0.762848	0.22623	0.992435	0.949101	0.566614
373987	375102	-	CDS	LHU95_01805	NA	UPY37449.1	hypothetical protein	NA	0.205852	5.92173	0.195804	5.96057	0.264527	-0.0183282	0.0991899	0.365457	-0.219909	-0.215409	-0.256201	-0.182101	0.698796	0.98424	0.873321	0.73898	0.628125	0.623924	0.653842	0.827282
375111	375539	-	CDS	LHU95_01810	NA	UPY37450.1	OmpA family protein	NA	0.262935	5.83525	0.246648	5.88969	0.409125	0.220574	-0.0255746	0.587553	-0.7965	-0.338809	-0.192922	-0.186634	0.641218	0.754772	0.984689	0.676427	0.165959	0.545187	0.81546	0.865815
375536	376750	-	CDS	LHU95_01815	NA	UPY37451.1	cupin domain-containing protein	NA	0.139901	6.7603	0.155355	6.7684	0.121816	0.03195	-0.000548315	-0.144175	-0.564724	-0.677832	-0.419743	-0.204962	0.771562	0.933159	0.998895	0.871101	0.0444524	0.015864	0.244458	0.742175
377084	381367	+	CDS	LHU95_01820	NA	NA	NAD-glutamate dehydrogenase	NA	0.165841	8.19843	0.198603	8.1821	0.255349	0.0794344	-0.117297	-0.00301734	-0.779532	-0.894579	-0.649473	-0.333827	0.593413	0.848733	0.822154	0.999569	0.0280238	0.0107717	0.14314	0.649796
381468	382295	-	CDS	LHU95_01825	NA	UPY37452.1	sulfotransferase family 2 domain-containing protein	NA	0.129771	3.65716	0.132592	3.71568	0.352304	0.620882	0.427896	0.434727	-0.667552	-0.674677	-0.498307	-0.18881	0.481651	0.108328	0.358113	0.66124	0.054097	0.040702	0.2329	0.788717
382383	383654	+	CDS	LHU95_01830	NA	UPY37453.1	MFS transporter	NA	0.120163	4.46999	0.114727	4.51344	-0.19995	-0.0175065	-0.0518424	-0.0906176	-0.0438147	-0.408861	-0.0673785	-0.00679435	0.628149	0.972952	0.903869	0.914564	0.880424	0.115608	0.87886	0.996157
383719	384378	-	CDS	LHU95_01835	NA	UPY37454.1	dienelactone hydrolase family protein	NA	0.141001	4.16761	0.138043	4.21	0.215722	0.411292	0.236961	0.148119	-0.118869	0.0224997	0.110365	0.0368541	0.677539	0.240877	0.592135	0.879945	0.726676	0.948442	0.829991	0.958855
384500	384697	+	CDS	LHU95_01840	NA	UPY37455.1	DUF4169 family protein	NA	0.181595	2.15132	0.237981	2.26498	0.211624	0.229009	0.486991	-0.0824297	-0.481356	-0.0626792	0.435173	-0.269532	0.81663	0.729539	0.574577	0.979644	0.360391	0.910673	0.598292	0.850759
384883	386880	-	CDS	LHU95_01845	NA	UPY37456.1	EAL domain-containing protein	NA	0.124146	4.65896	0.129087	4.72505	-0.0388563	0.0680583	-0.0318576	0.152393	0.154272	0.362972	0.504284	0.279694	0.939426	0.84739	0.949147	0.864745	0.579929	0.155849	0.151648	0.640176
386879	387136	+	CDS	LHU95_01850	NA	UPY37457.1	hypothetical protein	NA	0.203354	4.48146	0.296115	4.6737	0.546263	0.650994	0.557728	1.24509	-1.07899	-0.173558	0.128856	-0.119937	0.410599	0.188963	0.520291	0.605694	0.0298896	0.702942	0.908202	0.938017
387244	387978	-	CDS	LHU95_01855	NA	UPY37458.1	VIT1/CCC1 transporter family protein	NA	0.128995	6.71385	0.147928	6.7299	0.0414711	-0.0137183	-0.256361	0.044608	-0.0677923	-0.359475	-0.145012	0.18613	0.921483	0.976391	0.488199	0.969048	0.786129	0.113749	0.729439	0.748495
388311	388514	-	CDS	LHU95_01860	NA	UPY37459.1	cold-shock protein	NA	0.276893	8.12646	0.274661	8.30554	-0.244922	-0.0269187	0.489328	0.112275	0.0198957	-0.32858	0.309904	0.0968439	0.799848	0.981496	0.487955	0.958544	0.977841	0.576868	0.689275	0.939535
388826	389011	-	CDS	LHU95_01865	NA	UPY37460.1	hypothetical protein	NA	0.201259	2.48876	0.226829	2.48772	-0.757693	-0.261906	-0.287306	-0.697294	0.346249	-0.764415	-0.287819	0.0944717	0.361519	0.670184	0.723451	0.671657	0.523041	0.150822	0.74632	0.946446
389014	389169	-	CDS	LHU95_01870	ccoS	UPY37461.1	cbb3-type cytochrome oxidase assembly protein CcoS	NA	0.188403	2.87195	0.227541	2.92676	-0.178574	-0.471375	-0.407419	-0.359144	-0.104633	-0.521806	0.0361794	0.37926	0.824747	0.373518	0.592135	0.832937	0.84011	0.256508	0.977253	0.747178
389169	391484	-	CDS	LHU95_01875	NA	UPY37462.1	copper-translocating P-type ATPase	NA	0.21571	6.76554	0.224098	6.75451	0.450994	0.20688	0.00213237	0.0886362	-0.542774	-0.536811	-0.362024	-0.217385	0.49892	0.688974	0.998895	0.961532	0.22323	0.209387	0.549827	0.816722
391481	391951	-	CDS	LHU95_01880	NA	UPY37463.1	FixH family protein	NA	0.154543	4.55688	0.21314	4.55063	0.18263	0.189422	0.0320756	-0.0136229	-0.56155	-0.497383	-0.38119	-0.397306	0.735665	0.608213	0.974481	0.99872	0.098148	0.11949	0.53105	0.676072
391948	393429	-	CDS	LHU95_01885	ccoG	UPY37464.1	cytochrome c oxidase accessory protein CcoG	NA	0.137433	5.55138	0.157325	5.55179	-0.124586	-0.112045	-0.191605	-0.17742	-0.403084	-0.565597	-0.508552	-0.122795	0.785607	0.744508	0.658982	0.864745	0.148523	0.0444357	0.205437	0.863306
393438	394307	-	CDS	LHU95_01890	ccoP	UPY37465.1	cytochrome-c oxidase%2C cbb3-type subunit III	NA	0.165803	4.44357	0.159659	4.42887	0.0426954	-0.112567	-0.188022	-0.137866	-0.613873	-0.728996	-0.695822	-0.278165	0.9527	0.811076	0.695576	0.903346	0.0960399	0.044747	0.120757	0.704835
394311	394469	-	CDS	LHU95_01895	NA	UPY37466.1	cbb3-type cytochrome c oxidase subunit 3	NA	0.164256	3.10062	0.1948	3.11813	-0.452955	-0.430669	-0.33346	-0.293991	-0.229515	-1.22675	-0.596733	-0.279007	0.461063	0.341857	0.60226	0.846103	0.58013	0.00818757	0.305756	0.780463
394482	395213	-	CDS	LHU95_01900	ccoO	UPY37467.1	cytochrome-c oxidase%2C cbb3-type subunit II	NA	0.216033	5.81427	0.199845	5.79174	0.1779	0.233899	-0.00921063	-0.0468485	-0.74344	-0.605191	-0.435731	-0.547421	0.815367	0.650963	0.992719	0.98115	0.111478	0.16767	0.407878	0.559916
395225	396721	-	CDS	LHU95_01905	ccoN	UPY37468.1	cytochrome-c oxidase%2C cbb3-type subunit I	NA	0.162027	6.56569	0.186115	6.53484	-0.0621938	-0.11587	-0.322854	-0.250745	-0.160407	-0.762176	-0.551891	-0.0581153	0.914957	0.770657	0.514376	0.82259	0.632601	0.0232337	0.232959	0.945664
396880	397680	+	CDS	LHU95_01910	NA	UPY37469.1	DUF2189 domain-containing protein	NA	0.295817	6.69892	0.295249	6.61682	-0.181113	0.0997527	-0.640699	-0.799561	-0.00500635	-0.64732	-0.351736	0.358389	0.873232	0.912522	0.442322	0.66124	0.995214	0.294999	0.699395	0.780463
397710	399293	-	CDS	LHU95_01915	NA	UPY37470.1	hypothetical protein	NA	0.230249	4.36672	0.225456	4.39029	0.226067	0.372508	0.185383	0.561232	-0.241489	0.521433	0.118835	-0.359864	0.791643	0.50827	0.791777	0.675014	0.663357	0.283655	0.887499	0.742175
399375	400106	-	CDS	LHU95_01920	NA	UPY37471.1	sulfite exporter TauE/SafE family protein	NA	0.161704	4.53198	0.153068	4.59164	0.102247	-0.166182	0.0304038	0.0540309	0.487847	0.127234	0.423362	0.321475	0.869847	0.684629	0.962139	0.96633	0.167956	0.736371	0.302806	0.652435
400242	401204	+	CDS	LHU95_01925	pdxA	UPY37472.1	4-hydroxythreonine-4-phosphate dehydrogenase PdxA	NA	0.150247	5.89653	0.1497	5.99237	-0.0174423	0.0533799	0.257258	0.192838	0.425842	0.630736	0.626525	0.382481	0.978547	0.900305	0.516309	0.830809	0.15775	0.0391739	0.111471	0.576446
401204	401923	+	CDS	LHU95_01930	NA	UPY37473.1	pyridoxine 5'-phosphate synthase	NA	0.176385	5.40104	0.164079	5.52885	-0.210525	-0.311586	0.194798	0.161539	0.767005	0.747102	0.718524	0.685451	0.729422	0.445932	0.666893	0.874689	0.0550811	0.0494646	0.111471	0.388895
402015	402155	+	CDS	LHU95_01935	NA	UPY37474.1	hypothetical protein	NA	0.139531	4.37702	0.132349	4.45205	0.123719	0.111131	0.508897	-0.0175904	0.502484	0.72503	0.467347	0.430064	0.813226	0.783648	0.228425	0.988205	0.112993	0.0255118	0.206098	0.513522
402512	403447	-	CDS	LHU95_01940	metF	UPY37475.1	methylenetetrahydrofolate reductase [NAD(P)H]	NA	0.244122	8.28859	0.258404	8.25128	-0.216505	0.272745	-0.294729	-0.17922	0.166759	-0.112601	-0.187631	0.341066	0.79656	0.629306	0.655614	0.911196	0.755534	0.838948	0.813337	0.742175
403631	404443	+	CDS	LHU95_01945	NA	UPY37476.1	VacJ family lipoprotein	NA	0.147111	6.37614	0.148754	6.42473	-0.154901	-0.1234	-0.0412228	-0.174871	0.322085	-0.0373232	0.139493	0.303287	0.735665	0.715094	0.935515	0.846933	0.255829	0.906434	0.74658	0.618019
404455	405081	+	CDS	LHU95_01950	NA	UPY37477.1	ABC transporter substrate-binding protein	NA	0.167189	5.13805	0.17054	5.26747	-0.484316	-0.310089	0.150361	0.0888794	0.440191	0.245619	0.410493	0.335515	0.372644	0.422524	0.768126	0.945816	0.208958	0.474244	0.357412	0.653345
405635	406624	+	CDS	LHU95_01955	NA	UPY37478.1	alginate lyase family protein	NA	0.15213	4.65478	0.172511	4.6298	0.150222	-0.0604648	-0.0767522	-0.071895	-0.318303	-0.338799	-0.455748	-0.354611	0.781271	0.899822	0.902227	0.963164	0.33002	0.277789	0.33609	0.657417
406664	408322	+	CDS	LHU95_01960	NA	UPY37479.1	glycosyltransferase family 2 protein	NA	0.146946	6.42566	0.146812	6.43278	0.151036	0.133811	-0.00315421	0.0440977	0.200631	0.503886	0.264135	0.252856	0.741396	0.683802	0.998876	0.970048	0.492323	0.0736665	0.477411	0.660111
408319	411180	+	CDS	LHU95_01965	NA	UPY37480.1	glycosyltransferase family 25 protein	NA	0.155996	7.20295	0.156228	7.25309	0.195561	0.244468	0.16215	0.246512	0.314082	0.566468	0.535635	0.306282	0.676424	0.447065	0.666009	0.746259	0.292137	0.0585243	0.133445	0.6178
411196	411573	-	CDS	LHU95_01970	NA	UPY37481.1	hypothetical protein	NA	0.149506	4.64943	0.147235	4.69056	-0.241175	-0.268413	-0.0885247	-0.201165	-0.00478292	-0.654581	-0.401932	0.087795	0.630406	0.453392	0.852366	0.841094	0.989792	0.0464609	0.311267	0.901378
411715	412710	+	CDS	LHU95_01975	NA	UPY37482.1	sodium-dependent bicarbonate transport family permease	NA	0.174449	5.74117	0.183345	5.82708	-0.0264471	-0.311382	0.147444	-0.160789	0.715049	0.668181	0.857578	0.456172	0.970692	0.42838	0.781092	0.892628	0.0601624	0.063204	0.0988532	0.59146
412707	413012	+	CDS	LHU95_01980	NA	UPY37483.1	hypothetical protein	NA	0.19988	5.02401	0.202096	5.04983	0.654707	0.154296	0.267942	0.239404	-0.0680386	0.420579	0.397169	-0.0941151	0.306563	0.781127	0.643691	0.862665	0.883651	0.300215	0.472482	0.926335
413336	414544	-	CDS	LHU95_01985	NA	UPY37484.1	aminotransferase class V-fold PLP-dependent enzyme	NA	0.154326	7.28496	0.157936	7.32456	0.312397	0.220708	0.279642	0.0798258	-0.411862	-0.173102	-0.0777443	-0.146453	0.46968	0.489264	0.452998	0.936156	0.164	0.553122	0.872104	0.806712
414601	415587	-	CDS	LHU95_01990	NA	UPY37485.1	tripartite tricarboxylate transporter substrate binding protein	NA	0.139985	5.0709	0.173641	5.13781	-0.00209942	-0.0888863	0.163765	-0.106055	0.354977	0.0934584	0.329389	0.237293	0.997281	0.817377	0.761779	0.936156	0.226937	0.772038	0.498617	0.761954
415684	416067	-	CDS	LHU95_01995	NA	UPY37486.1	hypothetical protein	NA	0.285382	3.71409	0.268168	3.81018	-0.279633	-0.111618	0.161399	0.123216	0.845389	-0.101433	0.291075	0.498979	0.799848	0.906481	0.853697	0.958646	0.190621	0.891199	0.744537	0.690228
416107	417045	+	CDS	LHU95_02000	NA	UPY37487.1	metalloregulator ArsR/SmtB family transcription factor	NA	0.151741	3.2065	0.147041	3.35687	-0.0485452	-0.0378049	0.348102	0.483769	0.945568	0.448693	0.672199	0.772459	0.951442	0.953125	0.487955	0.653162	0.0292131	0.231565	0.158765	0.388895
417066	420563	+	CDS	LHU95_02005	metH	UPY37488.1	methionine synthase	NA	0.137779	5.19876	0.171875	5.29273	-0.218117	-0.223224	0.262569	0.206202	0.782517	0.553576	0.538854	0.226065	0.614713	0.470071	0.592135	0.856565	0.0176343	0.0528526	0.2329	0.769654
420566	421510	+	CDS	LHU95_02010	NA	UPY37489.1	hypothetical protein	NA	0.199689	3.79999	0.198219	3.76201	0.181848	0.00361563	0.0154409	0.366901	0.486196	0.649885	0.152859	-0.56669	0.819268	0.995838	0.990885	0.773637	0.295354	0.145079	0.841097	0.599616
421634	422521	+	CDS	LHU95_02015	NA	UPY37490.1	cation diffusion facilitator family transporter	NA	0.168147	3.9169	0.170199	4.03671	-0.3341	-0.408897	0.280846	0.106633	0.660788	0.394234	0.671879	0.0370157	0.573864	0.338131	0.592135	0.936156	0.0918466	0.278721	0.158765	0.968354
422923	423006	+	CDS	LHU95_02020	NA	NA	DUF2497 domain-containing protein	NA	0.19211	-0.281722	0.210008	-0.180938	-0.607743	-0.39199	-0.468153	0.0758614	0.241942	-0.176873	-0.533383	1.01134	0.735559	0.790807	0.772027	0.987952	0.815927	0.873979	0.746722	0.62921
423166	423444	+	CDS	LHU95_02025	NA	UPY39426.1	energy transducer TonB	NA	0.194474	2.3259	0.197051	2.38988	-0.537838	-0.37991	0.224064	0.148165	0.496919	0.407833	0.394992	-0.681347	0.515946	0.534645	0.764604	0.935998	0.329089	0.405591	0.569726	0.595723
423525	424388	-	CDS	LHU95_02030	NA	UPY37491.1	methyltransferase domain-containing protein	NA	0.171712	5.12254	0.207095	5.25415	0.631343	0.10796	0.668039	0.566199	0.183147	1.09315	0.95551	0.327173	0.24705	0.818393	0.294452	0.653162	0.635614	0.00783812	0.106258	0.730544
424408	425157	-	CDS	LHU95_02035	NA	UPY37492.1	P-loop NTPase	NA	0.185644	3.83528	0.214091	4.01254	0.177418	0.136402	0.570936	0.472128	0.173751	0.81408	1.03225	0.254134	0.804543	0.809392	0.381564	0.73473	0.702622	0.0543341	0.105682	0.806756
425154	426080	-	CDS	LHU95_02040	NA	UPY37493.1	GTPase	NA	0.141482	2.99267	0.173075	3.01595	0.057575	0.0102499	0.062509	0.195354	-0.0170332	0.174577	-0.282567	0.0453014	0.937434	0.989608	0.936452	0.886146	0.969924	0.655063	0.671141	0.967988
426084	428144	-	CDS	LHU95_02045	flhA	UPY37494.1	flagellar biosynthesis protein FlhA	NA	0.144925	4.32466	0.17295	4.33193	-0.246291	0.129783	-0.0888051	0.21634	-0.0595017	0.109292	-0.287918	-0.146354	0.619806	0.742661	0.884422	0.85704	0.86675	0.756495	0.595744	0.86542
428141	429529	-	CDS	LHU95_02050	NA	UPY37495.1	sigma-54 dependent transcriptional regulator	NA	0.172513	3.07882	0.154868	3.10992	0.0647067	0.388259	0.2738	0.0675805	-0.153815	0.10455	-0.119153	0.0175936	0.940987	0.417588	0.606458	0.964629	0.74	0.823525	0.860748	0.989916
429526	429852	-	CDS	LHU95_02055	fliN	UPY37496.1	flagellar motor switch protein FliN	NA	0.226817	1.86695	0.208846	1.93131	-0.259048	-0.38822	0.0178242	-0.360891	-0.406112	-0.113931	-0.218968	0.104882	0.806661	0.593545	0.991358	0.846933	0.541452	0.867771	0.819261	0.943491
429877	430881	-	CDS	LHU95_02060	fliG	UPY37497.1	flagellar motor switch protein FliG	NA	0.220543	2.92894	0.199325	3.01285	-0.130401	0.343069	0.246793	0.107582	-0.363486	-0.19365	-0.128508	0.144298	0.899629	0.567529	0.720126	0.955786	0.508641	0.731093	0.87663	0.895864
430878	432575	-	CDS	LHU95_02065	fliF	UPY37498.1	flagellar M-ring protein FliF	NA	0.185228	3.28293	0.206183	3.25508	-0.272916	0.0849214	-0.445747	-0.00360713	0.111443	0.113507	0.137352	-0.309472	0.713518	0.894973	0.502742	0.999569	0.821314	0.816895	0.86887	0.7775
432709	433308	+	CDS	LHU95_02070	NA	UPY37499.1	cytochrome c oxidase assembly protein	NA	0.315252	7.90109	0.332505	7.91841	-0.000764414	0.530671	0.169242	0.0536354	0.339693	-0.219674	-0.045541	0.411667	0.999985	0.473621	0.871894	0.986925	0.641114	0.770132	0.977253	0.772796
433458	434291	+	CDS	LHU95_02075	NA	UPY37500.1	cytochrome c oxidase subunit 3	NA	0.184823	7.62108	0.211471	7.67957	-0.10565	-0.136795	0.00375214	-0.084053	0.66001	0.351076	0.575029	0.3937	0.870511	0.765211	0.998895	0.958646	0.0823179	0.320221	0.242848	0.638873
434450	435445	+	CDS	LHU95_02080	NA	UPY37501.1	GDP-mannose 4%2C6-dehydratase	NA	0.180383	8.09414	0.191694	8.10396	0.0801181	-0.155358	-0.0728045	-0.208164	0.322868	0.115054	0.0200225	0.392433	0.901207	0.707534	0.891737	0.842824	0.365083	0.767809	0.978256	0.595723
435536	437749	+	CDS	LHU95_02085	NA	UPY37502.1	tetratricopeptide repeat protein	NA	0.144162	7.61065	0.151354	7.64433	0.0427808	-0.0917055	0.0747006	0.0638894	0.175026	0.141925	-0.115198	0.186412	0.93334	0.78649	0.841345	0.945816	0.522722	0.599806	0.765815	0.725213
437857	439362	+	CDS	LHU95_02090	NA	UPY37503.1	replicative DNA helicase	NA	0.150435	7.41995	0.192303	7.45227	-0.0722979	-0.342929	0.203892	-0.22862	0.449116	0.467302	0.284192	-0.0133358	0.888839	0.262222	0.673115	0.838757	0.118878	0.0932614	0.560571	0.991613
439363	440403	+	CDS	LHU95_02095	alr	UPY37504.1	alanine racemase	NA	0.17696	6.26627	0.205066	6.3421	-0.104894	-0.287584	0.206299	-0.013333	0.919601	0.77884	0.751482	0.445144	0.869145	0.457982	0.726606	0.997883	0.0234083	0.0347524	0.151648	0.6178
440400	441185	+	CDS	LHU95_02100	NA	UPY37505.1	ABC transporter permease	NA	0.197017	5.595	0.213469	5.69007	0.00241871	-0.143939	0.234038	0.124519	0.475054	0.573209	0.583181	0.349467	0.997899	0.785637	0.702089	0.936156	0.249413	0.149483	0.284973	0.70887
441182	441958	+	CDS	LHU95_02105	NA	UPY37506.1	ATP-binding cassette domain-containing protein	NA	0.189793	4.90967	0.220408	5.00772	-0.091012	-0.169514	0.205558	0.20579	0.750962	0.763636	0.936552	0.181267	0.902822	0.734617	0.761779	0.887214	0.0747842	0.0599203	0.120158	0.861794
442085	442720	+	CDS	LHU95_02110	NA	UPY37507.1	YciI family protein	NA	0.2174	5.17445	0.203945	5.21666	0.434974	0.333484	0.491321	0.437741	-0.702035	-0.108938	-0.201527	-0.640578	0.53509	0.521874	0.404059	0.730424	0.135975	0.830226	0.753511	0.494449
442717	443103	+	CDS	LHU95_02115	NA	UPY37508.1	carboxymuconolactone decarboxylase family protein	NA	0.140211	3.00534	0.136631	3.08962	-0.207237	-0.190026	-0.0381341	-0.144967	0.0837681	-0.488645	0.144908	0.167637	0.735974	0.661514	0.957327	0.908266	0.832111	0.170875	0.806045	0.831775
443109	443936	+	CDS	LHU95_02120	NA	UPY39427.1	DMT family transporter	NA	0.146755	3.24349	0.159912	3.35761	-0.158113	-0.176728	0.198438	0.192933	0.266797	0.07445	0.388673	0.11516	0.803266	0.692096	0.721324	0.869283	0.474559	0.851679	0.438522	0.896848
444096	445079	+	CDS	LHU95_02125	NA	UPY37509.1	amino acid ABC transporter substrate-binding protein	NA	0.140496	7.55994	0.168871	7.6466	-0.0648409	0.0943012	0.268282	0.0973561	-0.445065	-0.838529	-0.410199	-0.153551	0.89058	0.770506	0.493674	0.923023	0.093074	0.00552507	0.262747	0.806712
445170	445943	-	CDS	LHU95_02130	NA	UPY37510.1	hypothetical protein	NA	0.144595	6.19023	0.200967	6.20204	0.545999	0.374659	0.0988265	0.371045	-0.916874	-0.220552	-0.188207	-0.285699	0.223079	0.217171	0.877934	0.739163	0.00992935	0.419835	0.761279	0.742175
445949	450208	-	CDS	LHU95_02135	NA	UPY37511.1	CusA/CzcA family heavy metal efflux RND transporter	NA	0.154312	6.215	0.193723	6.32962	0.121363	0.337712	0.155056	0.219214	-0.0176567	-0.103331	0.485873	0.432656	0.809741	0.309445	0.781092	0.862482	0.960308	0.757911	0.319038	0.614461
450212	450682	-	CDS	LHU95_02140	NA	UPY37512.1	hypothetical protein	NA	0.490196	2.91594	0.625048	3.62703	-0.109581	1.14014	1.9187	0.419974	-0.218351	-0.756367	1.24307	1.7388	0.963532	0.354884	0.339408	0.936156	0.855844	0.49069	0.487123	0.581459
450669	451319	-	CDS	LHU95_02145	NA	UPY37513.1	efflux RND transporter periplasmic adaptor subunit	NA	0.341976	7.52128	0.418798	7.78059	1.05949	1.96911	1.7568	1.35254	-1.21088	-0.122377	0.408339	0.594601	0.349979	0.0281798	0.206525	0.648755	0.118878	0.884403	0.761841	0.747616
451591	452340	+	CDS	LHU95_02150	NA	UPY37514.1	SDR family NAD(P)-dependent oxidoreductase	NA	0.18547	3.81992	0.185995	3.88388	-0.439704	0.151236	0.221535	0.0581398	0.139884	0.00716647	0.0646339	-0.0782796	0.515527	0.792031	0.715837	0.978662	0.76172	0.988243	0.935409	0.940577
452337	453665	+	CDS	LHU95_02155	NA	UPY37515.1	cytochrome P450	NA	0.211179	4.12009	0.218618	4.19178	0.212377	0.0721651	0.316702	0.138177	0.313943	0.583062	0.551368	0.249881	0.787778	0.917893	0.621376	0.935457	0.512	0.188586	0.355036	0.806756
453662	454702	+	CDS	LHU95_02160	NA	UPY37516.1	Ldh family oxidoreductase	NA	0.2182	5.09433	0.198764	5.16806	0.427996	-0.0550465	0.24281	0.258936	0.166139	0.37537	0.531612	0.0877191	0.541636	0.937389	0.664177	0.839988	0.74	0.405591	0.297992	0.929111
454695	455483	+	CDS	LHU95_02165	NA	UPY37517.1	RNA methyltransferase	NA	0.146661	3.75818	0.135121	3.89498	0.244139	-0.0334899	0.319346	0.560587	0.166639	0.138198	0.433112	0.185785	0.64212	0.951015	0.450819	0.605694	0.633721	0.685949	0.248347	0.779196
455539	456687	+	CDS	LHU95_02170	NA	UPY37518.1	MlaE family lipid ABC transporter permease subunit	NA	0.146787	6.66842	0.158708	6.62809	0.153326	0.0550302	-0.174214	-0.182686	-0.200477	-0.323958	-0.357771	-0.0890408	0.734862	0.888441	0.671554	0.853523	0.48234	0.22586	0.355681	0.896112
456795	457508	+	CDS	LHU95_02175	NA	UPY39428.1	ATP-binding cassette domain-containing protein	NA	0.155947	5.25629	0.21573	5.23826	-0.446566	-0.320837	-0.600142	-0.229396	0.2759	-0.246223	-0.193649	0.226899	0.366336	0.364216	0.34377	0.868825	0.399165	0.441364	0.784646	0.812241
457510	458532	+	CDS	LHU95_02180	NA	UPY37519.1	MlaD family protein	NA	0.1511	7.15108	0.150355	7.12314	0.0493072	0.439919	-0.0213577	0.129549	-0.127194	0.0364338	-0.338558	-0.00825743	0.923874	0.162524	0.969562	0.874689	0.676724	0.909593	0.319165	0.994651
458529	459143	+	CDS	LHU95_02185	NA	UPY37520.1	PqiC family protein	NA	0.171021	5.49435	0.1707	5.52379	0.320213	0.440804	0.254436	0.191806	-0.159885	0.0971931	-0.0219266	0.189263	0.549824	0.253591	0.594386	0.864745	0.675839	0.802965	0.977852	0.796456
459253	460068	+	CDS	LHU95_02190	NA	UPY37521.1	DUF2939 domain-containing protein	NA	0.308647	6.96063	0.385271	7.09313	0.786861	1.62187	1.82818	0.327139	-0.633385	-0.363606	-0.0820594	-0.559956	0.434422	0.0441338	0.156355	0.899596	0.344259	0.589288	0.961555	0.742773
460187	461155	-	CDS	LHU95_02195	NA	UPY37522.1	hypothetical protein	NA	0.153453	5.3108	0.157758	5.28435	-0.00141403	0.0992117	-0.0886702	-0.187992	-0.171339	-0.288035	-0.354858	-0.158836	0.998399	0.812067	0.857686	0.860883	0.615285	0.356087	0.405569	0.818642
461409	462569	-	CDS	LHU95_02200	NA	UPY37523.1	MFS transporter	NA	0.161852	5.75426	0.20604	5.82068	-0.163346	-0.280522	-0.000860314	0.19185	0.662447	0.703075	0.605429	0.279546	0.754463	0.435083	0.998895	0.881551	0.0576083	0.0374998	0.247246	0.756191
462667	463857	-	CDS	LHU95_02205	rlmN	UPY37524.1	23S rRNA (adenine(2503)-C(2))-methyltransferase RlmN	NA	0.146905	5.95067	0.211239	5.97474	-0.319855	-0.431008	-0.0316333	-0.432024	0.635656	0.533878	0.586792	0.0188351	0.454634	0.179977	0.971295	0.735639	0.0435488	0.0647582	0.272274	0.989916
463869	464408	-	CDS	LHU95_02210	NA	UPY37525.1	hypothetical protein	NA	0.190104	5.34952	0.27854	5.37232	-0.259139	-0.536945	-0.067448	-0.239944	0.889662	0.871239	0.930692	-0.150194	0.681041	0.219423	0.949079	0.896279	0.0423418	0.0353472	0.206774	0.910041
464494	464820	-	CDS	LHU95_02215	NA	UPY37526.1	TIGR02300 family protein	NA	0.277684	3.58188	0.514899	3.57286	-0.546378	-0.773053	0.0311937	-0.30244	1.77139	2.08984	1.71624	-0.0246461	0.577651	0.281236	0.992719	0.942207	0.0188197	0.00569339	0.242775	0.997438
464902	466251	+	CDS	LHU95_02220	aroA	UPY37527.1	3-phosphoshikimate 1-carboxyvinyltransferase	NA	0.174884	5.36876	0.165871	5.46392	0.22294	-0.122743	0.237048	0.243936	0.505685	0.625378	0.815878	0.222401	0.700517	0.795593	0.603591	0.808821	0.168007	0.0819071	0.0955217	0.75842
466248	466883	+	CDS	LHU95_02225	cmk	UPY37528.1	(d)CMP kinase	NA	0.153813	5.48235	0.148253	5.49916	0.150571	-0.0291233	-0.07426	-0.116679	0.268919	0.568856	0.561417	0.229041	0.770679	0.954931	0.873353	0.908535	0.399165	0.0691696	0.142117	0.71994
467111	468829	+	CDS	LHU95_02230	rpsA	UPY37529.1	30S ribosomal protein S1	NA	0.188941	8.41094	0.22002	8.44284	-0.16828	-0.329816	-0.234565	-0.0355161	0.692841	0.221068	0.466225	0.249672	0.778878	0.411506	0.657302	0.9863	0.0743079	0.549913	0.347996	0.761954
469161	469889	+	CDS	LHU95_02235	NA	UPY37530.1	response regulator transcription factor	NA	0.275069	3.9126	0.328581	3.83309	0.0183505	-0.428598	-0.917549	-0.557696	0.0199726	-0.315842	0.158251	0.505039	0.990713	0.528278	0.347666	0.787729	0.979686	0.63935	0.904915	0.748495
469890	471326	-	CDS	LHU95_02240	NA	UPY37531.1	FAD-dependent oxidoreductase	NA	0.135809	7.23983	0.149346	7.31054	0.183967	-0.025927	0.136543	0.261133	-0.270222	-0.142403	-0.0235856	-0.0276944	0.624276	0.94648	0.709841	0.73473	0.272239	0.563355	0.964551	0.963675
471384	472208	+	CDS	LHU95_02245	NA	UPY37532.1	DUF2272 domain-containing protein	NA	0.16636	5.57126	0.185239	5.65807	-0.0959061	-0.315828	0.0195348	0.387155	0.665495	0.611998	0.609815	0.219575	0.875506	0.399309	0.984532	0.730424	0.0652832	0.0714974	0.197765	0.782407
472205	473317	+	CDS	LHU95_02250	NA	UPY37533.1	NADH:flavin oxidoreductase/NADH oxidase	NA	0.173012	7.15038	0.223908	7.15289	-0.00306977	0.101677	-0.196259	-0.0170987	-0.3257	-0.542409	-0.389099	-0.0595257	0.996887	0.816336	0.761779	0.994618	0.33601	0.103103	0.506404	0.952584
473376	474590	-	CDS	LHU95_02255	NA	UPY37534.1	alpha/beta fold hydrolase	NA	0.167961	6.01097	0.155941	6.04768	0.309969	0.178058	0.262556	0.293683	-0.392751	-0.0408314	-0.203987	-0.205355	0.541636	0.642561	0.527033	0.737456	0.248648	0.912383	0.642619	0.751572
474928	475467	+	CDS	LHU95_02260	phaR	UPY37535.1	polyhydroxyalkanoate synthesis repressor PhaR	NA	0.166674	6.01146	0.242495	6.0264	0.61796	0.765144	0.447995	-0.176864	-1.14014	-1.18644	-0.481719	-0.335881	0.243627	0.0607741	0.503018	0.913053	0.00916503	0.00421024	0.461469	0.747616
475584	477191	-	CDS	LHU95_02265	NA	UPY37536.1	ABC transporter substrate-binding protein	NA	0.156812	5.41314	0.175406	5.35624	-0.276027	-0.322167	-0.542479	-0.405717	-0.192954	-0.869851	-0.667843	-0.259168	0.576905	0.364849	0.299807	0.710825	0.567209	0.0145366	0.148013	0.742059
477966	478928	-	CDS	LHU95_02270	NA	UPY37537.1	MBL fold metallo-hydrolase	NA	0.138376	5.9488	0.147865	6.03994	-0.0411023	0.00523967	0.333193	-0.00029463	-0.159129	-0.461396	-0.212613	0.0102273	0.936798	0.992894	0.405652	0.999569	0.571694	0.0844981	0.600142	0.99338
479074	479994	+	CDS	LHU95_02275	NA	UPY37538.1	alpha/beta fold hydrolase	NA	0.15466	4.91444	0.173122	4.90234	-0.433634	-0.203543	-0.393116	-0.437093	0.46853	0.0907379	0.265424	0.206455	0.379935	0.574176	0.422036	0.671657	0.156032	0.79932	0.601663	0.788717
480177	480899	-	CDS	LHU95_02280	NA	UPY37539.1	hypothetical protein	NA	0.142597	4.40131	0.163029	4.48199	0.083652	-0.00439831	-0.00793573	0.144279	0.182063	0.264075	0.555668	0.268514	0.883188	0.993151	0.992719	0.896279	0.574145	0.378046	0.203796	0.725213
480995	482248	-	CDS	LHU95_02285	NA	UPY37540.1	MFS transporter	NA	0.140695	5.75316	0.193377	5.90065	0.370068	0.198129	0.277318	0.717294	0.0817796	0.064248	0.580755	0.233732	0.379935	0.524173	0.603591	0.605694	0.7869	0.835426	0.238267	0.780463
482409	483248	+	CDS	LHU95_02290	NA	UPY39429.1	universal stress protein	NA	0.190638	8.23297	0.21352	8.24647	0.274361	0.735828	0.271267	0.372013	-0.181033	0.236876	0.172959	-0.021794	0.634703	0.0958428	0.600861	0.736417	0.655699	0.526622	0.768705	0.984876
483264	484007	-	CDS	LHU95_02295	NA	UPY37541.1	hypothetical protein	NA	0.162174	5.34793	0.151043	5.44826	-0.115368	-0.25928	0.0110858	-0.132621	0.279527	0.121335	0.598325	0.374964	0.846837	0.487155	0.9902	0.894448	0.417092	0.741932	0.131931	0.593805
484012	484797	-	CDS	LHU95_02300	NA	UPY37542.1	tRNA 5-methoxyuridine(34)/uridine 5-oxyacetic acid(34) synthase CmoB	NA	0.16378	5.54174	0.160285	5.70825	0.00941312	0.0720566	0.315604	0.323132	0.112497	0.335637	0.621903	0.560709	0.992343	0.877435	0.467842	0.735639	0.756474	0.305738	0.137471	0.454832
484990	486240	+	CDS	LHU95_02305	NA	UPY37543.1	D-amino acid dehydrogenase	NA	0.162536	3.74997	0.14939	3.80742	-0.109626	-0.305951	0.0672667	-0.106132	0.402584	0.359366	0.457525	0.111452	0.869878	0.457982	0.903697	0.927294	0.278439	0.311731	0.276515	0.888412
486461	487129	-	CDS	LHU95_02310	NA	UPY37544.1	class I SAM-dependent methyltransferase	NA	0.173432	6.40238	0.180046	6.38755	0.021684	0.236433	0.069642	0.233777	-0.166549	0.0346555	-0.385828	-0.361662	0.977304	0.533262	0.905275	0.828945	0.653158	0.928535	0.401945	0.631815
487378	489294	-	CDS	LHU95_02315	NA	UPY37545.1	lysylphosphatidylglycerol synthase domain-containing protein	NA	0.150648	6.82077	0.179281	6.90455	0.0299791	-0.222693	0.124441	0.102634	0.464442	0.451206	0.572037	0.30805	0.95857	0.471977	0.802438	0.933565	0.111364	0.106173	0.189625	0.660111
489291	490913	-	CDS	LHU95_02320	NA	UPY39430.1	lysine--tRNA ligase	NA	0.160801	4.89841	0.163376	4.93099	-0.133528	-0.148611	-0.00149138	-0.140027	0.88308	0.993085	0.909731	0.433401	0.820575	0.725791	0.998895	0.899596	0.0257052	0.010648	0.0955217	0.59146
491085	491279	+	CDS	LHU95_02325	NA	UPY37546.1	DUF4089 domain-containing protein	NA	0.160816	1.4801	0.173912	1.51003	0.0171428	0.125534	0.479282	-0.315663	0.443761	0.812362	0.363504	0.17738	0.992343	0.883584	0.585972	0.8782	0.471286	0.147598	0.71326	0.912109
491276	492664	+	CDS	LHU95_02330	NA	UPY37547.1	AtzE family amidohydrolase	NA	0.122865	3.52097	0.121179	3.59818	0.172714	0.239799	0.211831	0.327559	0.0944934	0.346747	0.460994	0.122271	0.740748	0.492143	0.622723	0.730424	0.777857	0.239978	0.237804	0.863977
492667	493053	+	CDS	LHU95_02335	hpxZ	UPY37548.1	oxalurate catabolism protein HpxZ	NA	0.134644	2.14029	0.150857	2.20179	-0.246864	0.457203	0.525328	-0.0753796	-0.365922	0.555595	0.180517	-0.0970902	0.73353	0.31676	0.394308	0.984456	0.396906	0.153571	0.870602	0.933427
493143	493712	+	CDS	LHU95_02340	NA	UPY37549.1	glycine zipper family protein	NA	0.154534	7.4125	0.199296	7.31417	-0.211599	-0.061503	-0.507837	-0.1965	0.758859	0.333333	-0.0185893	-0.0625681	0.637357	0.877048	0.34377	0.868511	0.0229591	0.235005	0.982994	0.943491
493830	495008	+	CDS	LHU95_02345	NA	UPY37550.1	MFS transporter	NA	0.163158	7.01142	0.213059	6.97416	0.100466	-0.0120016	-0.0561849	0.201633	0.097709	0.264329	-0.158225	-0.487762	0.853369	0.985791	0.939996	0.874689	0.77121	0.387868	0.81771	0.599616
495005	496192	+	CDS	LHU95_02350	hemW	UPY37551.1	radical SAM family heme chaperone HemW	NA	0.169753	5.44721	0.209974	5.51874	0.260103	0.37726	0.41774	0.320829	0.151638	0.598719	0.680743	-0.0893511	0.634703	0.322354	0.476762	0.80062	0.688714	0.0871834	0.210466	0.932791
496332	496592	+	CDS	LHU95_02355	NA	UPY37552.1	hypothetical protein	NA	0.204881	6.44389	0.259177	6.49274	0.818974	0.517717	0.664437	0.421242	-1.374	-0.760069	-0.494838	-0.670041	0.223079	0.258238	0.364424	0.784428	0.00992935	0.0687412	0.477053	0.581459
496667	497620	+	CDS	LHU95_02360	NA	UPY37553.1	tripartite tricarboxylate transporter substrate binding protein	NA	0.164396	5.26337	0.266099	5.36027	0.433796	0.580176	0.54709	0.462109	-1.19264	-1.07969	-0.368337	-0.552551	0.40164	0.133768	0.467842	0.770931	0.00661608	0.0060791	0.638485	0.638873
497641	498165	+	CDS	LHU95_02365	NA	UPY37554.1	heme-binding protein	NA	0.151337	4.11029	0.155051	4.10119	-0.131524	0.0819025	0.0296346	-0.215399	0.0898996	-0.00308008	0.0882643	-0.405278	0.822711	0.857711	0.966503	0.846933	0.804438	0.993214	0.87886	0.609775
498399	499595	+	CDS	LHU95_02370	NA	UPY37555.1	CoA transferase	NA	0.147614	4.55873	0.138658	4.59044	0.00173424	0.126227	0.0869568	0.0839332	0.0377251	0.028876	0.00419608	-0.00229862	0.998034	0.757282	0.849218	0.93743	0.916709	0.93698	0.993748	0.997513
499592	500566	+	CDS	LHU95_02375	NA	UPY37556.1	hydroxymethylglutaryl-CoA lyase	NA	0.179237	4.41801	0.178106	4.33757	0.369702	0.142717	-0.397783	-0.0899462	0.0362441	-0.164808	-0.22078	-0.0537598	0.53509	0.781927	0.452998	0.955175	0.936546	0.695815	0.710095	0.952584
500563	501549	+	CDS	LHU95_02380	NA	UPY37557.1	tripartite tricarboxylate transporter substrate binding protein	NA	0.150969	3.40339	0.140871	3.43596	0.334427	0.0995199	0.119196	0.017355	-0.294709	-0.211857	-0.10283	-0.0391353	0.573864	0.84954	0.831146	0.993475	0.447009	0.57582	0.868189	0.963675
501637	503196	-	CDS	LHU95_02385	NA	UPY37558.1	DHA2 family efflux MFS transporter permease subunit	NA	0.129593	4.65365	0.125643	4.73649	0.0407391	-0.0780114	0.115735	0.232404	0.0392648	0.349552	0.302421	0.217317	0.94257	0.836076	0.775683	0.763009	0.899604	0.20046	0.400227	0.718252
503193	504353	-	CDS	LHU95_02390	NA	UPY37559.1	HlyD family secretion protein	NA	0.177662	6.41814	0.231023	6.48592	0.553525	0.395356	0.471553	0.681254	-0.66672	0.258406	-0.0768197	-0.192385	0.298711	0.309445	0.452766	0.653162	0.0747079	0.461085	0.929476	0.85025
504457	505047	-	CDS	LHU95_02395	recR	UPY37560.1	recombination mediator RecR	NA	0.172291	5.25483	0.197383	5.25115	-0.0241721	-0.0453693	-0.0827941	0.149626	0.548939	0.544488	0.319111	-0.0155799	0.975456	0.933159	0.903697	0.911196	0.13553	0.123479	0.571985	0.991613
505058	505381	-	CDS	LHU95_02400	NA	UPY37561.1	YbaB/EbfC family nucleoid-associated protein	NA	0.210373	3.52643	0.21117	3.42915	-0.47944	-0.371798	-0.629387	-0.230041	0.786501	0.295329	-0.0756826	-0.267957	0.515527	0.492244	0.355607	0.874689	0.108357	0.538255	0.933853	0.80441
505382	507295	-	CDS	LHU95_02405	NA	UPY37562.1	DNA polymerase III subunit gamma/tau	NA	0.175294	7.20191	0.173638	7.16939	0.220578	0.143802	-0.034512	0.274462	-0.131368	0.17143	-0.193266	-0.45115	0.682879	0.731165	0.953745	0.760363	0.72023	0.627415	0.684404	0.539288
507570	508013	+	CDS	LHU95_02415	NA	UPY37563.1	YHS domain protein	NA	0.202649	4.15597	0.189987	4.19545	-0.0572848	0.402039	0.174318	0.146098	0.515894	0.235939	0.0197156	0.641416	0.945909	0.405255	0.76861	0.911196	0.258477	0.612535	0.984027	0.491724
508216	508575	-	CDS	LHU95_02420	NA	UPY37564.1	hypothetical protein	NA	0.221821	4.66321	0.322139	4.61314	0.431034	0.339851	0.105032	0.0611003	-1.36594	-0.910697	-0.692454	-1.24966	0.554505	0.528532	0.932745	0.9863	0.0166695	0.0577372	0.430778	0.454832
508922	509845	+	CDS	LHU95_02425	nudC	UPY37565.1	NAD(+) diphosphatase	NA	0.12955	5.5112	0.131637	5.58485	0.144074	0.0494597	0.144324	0.0731784	-0.062776	-0.365266	-0.1049	0.253937	0.735665	0.894438	0.695576	0.93743	0.824252	0.149483	0.806834	0.652435
509842	510132	+	CDS	LHU95_02430	NA	UPY37566.1	phosphoribosylamine--glycine ligase	NA	0.266217	2.6636	0.246211	3.04545	-0.150742	0.0887827	1.09685	1.28872	0.225094	0.717651	1.11442	0.671872	0.908686	0.932005	0.214781	0.605694	0.737919	0.218437	0.122265	0.604242
510349	510762	-	CDS	LHU95_02435	NA	UPY37567.1	hypothetical protein	NA	0.613951	11.7375	0.844135	11.4008	-0.164403	-1.05725	-1.93044	-1.39524	-1.19449	-2.50286	-1.70159	-2.09746	0.953868	0.498363	0.470115	0.821418	0.409367	0.0932398	0.523662	0.62371
510872	511960	-	CDS	LHU95_02440	ugpC	UPY37568.1	sn-glycerol-3-phosphate ABC transporter ATP-binding protein UgpC	NA	0.166279	4.35575	0.158576	4.2575	-0.642817	-0.316701	-0.195263	-0.589566	-0.354623	-0.526428	-0.853625	-1.10438	0.287575	0.452717	0.70011	0.644097	0.330865	0.137006	0.0955217	0.139493
512102	512995	-	CDS	LHU95_02445	NA	UPY37569.1	carbohydrate ABC transporter permease	NA	0.159798	5.03279	0.146735	5.00933	-0.714097	-0.455592	-0.0483204	-0.458736	0.00132961	-0.646287	-0.616931	-0.67051	0.188349	0.217939	0.930928	0.653162	0.997613	0.0548452	0.120158	0.367704
512995	513933	-	CDS	LHU95_02450	NA	UPY37570.1	sugar ABC transporter permease	NA	0.160064	5.56851	0.149088	5.53351	-0.60376	-0.386183	-0.192938	-0.445765	-0.197584	-0.729332	-0.669869	-0.654868	0.243627	0.287889	0.637017	0.653162	0.560822	0.0325051	0.103041	0.367704
514008	515360	-	CDS	LHU95_02455	NA	UPY37571.1	extracellular solute-binding protein	NA	0.175204	7.23068	0.1814	7.22037	-0.199947	-0.0457818	-0.0791504	-0.330898	-0.484095	-0.896473	-0.700091	-0.376308	0.716006	0.927711	0.883797	0.737456	0.163343	0.0161012	0.1164	0.614679
515490	516608	+	CDS	LHU95_02460	NA	UPY37572.1	FAD-binding oxidoreductase	NA	0.126228	4.74889	0.190627	4.85681	0.124158	0.295533	0.357904	0.318575	-0.53794	-0.418699	0.0159768	-0.227418	0.778878	0.316223	0.514376	0.7854	0.0557671	0.103779	0.98557	0.787674
516605	517576	+	CDS	LHU95_02465	NA	UPY37573.1	threonine/serine dehydratase	NA	0.164133	3.64613	0.167004	3.64985	-0.0239929	-0.0028724	0.05102	-0.224021	-0.236462	-0.488343	-0.195889	-0.486798	0.977647	0.995958	0.942747	0.864745	0.543749	0.178531	0.735252	0.592115
517585	518196	+	CDS	LHU95_02470	NA	UPY37574.1	DUF1345 domain-containing protein	NA	0.233375	3.98765	0.224109	4.04011	0.410994	0.0230828	0.289639	0.349803	-0.539602	-0.366338	-0.224134	-0.443998	0.608257	0.983937	0.664979	0.809417	0.292883	0.461521	0.759407	0.660111
518223	520958	-	CDS	LHU95_02475	secA	UPY37575.1	preprotein translocase subunit SecA	NA	0.168197	8.39693	0.187334	8.34168	-0.271685	0.560717	0.0838142	-0.0241372	0.430762	0.425798	-0.0567585	-0.144418	0.573314	0.121571	0.857686	0.988108	0.179713	0.167567	0.920741	0.824886
521156	522118	+	CDS	LHU95_02480	NA	UPY37576.1	peptidylprolyl isomerase	NA	0.19747	3.23599	0.206964	3.26798	0.206882	-0.0616134	0.0684146	0.260757	0.131772	-0.00667048	-0.0309637	-0.0351483	0.799848	0.933159	0.938198	0.865036	0.793799	0.99048	0.977253	0.979032
522122	523363	+	CDS	LHU95_02485	argJ	UPY37577.1	bifunctional glutamate N-acetyltransferase/amino-acid acetyltransferase ArgJ	NA	0.159051	4.39706	0.149557	4.41236	-0.128109	-0.258769	0.0228958	-0.326349	0.0113508	0.143322	0.095388	-0.198334	0.830455	0.499624	0.974105	0.735639	0.978339	0.685949	0.862109	0.776101
523344	524288	+	CDS	LHU95_02490	mutT	UPY37578.1	8-oxo-dGTP diphosphatase MutT	NA	0.177581	3.99759	0.172615	3.98997	-0.0650649	-0.171262	-0.158719	-0.0871068	0.0696091	0.269521	0.124422	-0.197234	0.936608	0.73821	0.781092	0.956107	0.877136	0.498233	0.85154	0.816722
524355	525143	+	CDS	LHU95_02495	NA	UPY37579.1	competence/damage-inducible protein A	NA	0.143469	4.51291	0.13957	4.55383	-0.095545	-0.0406202	0.0565003	0.125296	-0.354391	-0.147216	-0.10839	-0.386686	0.867368	0.932154	0.911718	0.896279	0.256511	0.643302	0.827007	0.585909
525156	526136	-	CDS	LHU95_02500	NA	UPY37580.1	succinylglutamate desuccinylase/aspartoacylase family protein	NA	0.13006	5.39945	0.152728	5.48615	0.176728	-0.0654394	0.191571	0.36646	-0.47109	-0.231649	-0.164419	-0.140575	0.677539	0.856376	0.649915	0.671657	0.0867919	0.367485	0.724207	0.8296
526133	527302	-	CDS	LHU95_02505	argE	UPY37581.1	acetylornithine deacetylase	NA	0.140555	5.29858	0.176888	5.40453	0.389757	0.321985	0.451942	0.53439	-0.711677	-0.174111	-0.0411156	-0.191772	0.379935	0.315682	0.375725	0.653162	0.028561	0.542861	0.953477	0.806712
527347	528879	+	CDS	LHU95_02510	NA	UPY37582.1	M81 family metallopeptidase	NA	0.131539	3.74259	0.121096	3.77525	0.0672781	-0.0193758	0.0267151	0.1612	0.0392197	-0.0984263	-0.126019	-0.01155	0.909884	0.976391	0.965506	0.864745	0.908768	0.772038	0.783734	0.990958
529431	530018	-	CDS	LHU95_02515	NA	UPY37583.1	class I SAM-dependent methyltransferase	NA	0.143033	4.51403	0.168372	4.63225	0.353961	-0.278304	0.392975	0.360646	0.176306	0.41375	0.377899	0.294235	0.444232	0.425893	0.42518	0.735639	0.592588	0.168301	0.427515	0.708904
530084	531400	-	CDS	LHU95_02520	NA	UPY37584.1	tryptophan 7-halogenase	NA	0.141668	7.22447	0.144125	7.25913	0.0420394	-0.0873802	0.0701227	-0.021659	-0.358376	-0.330808	-0.34295	-0.0969669	0.933095	0.793935	0.851395	0.9863	0.171743	0.187869	0.267135	0.859778
531397	532116	-	CDS	LHU95_02525	fabG	UPY37585.1	3-oxoacyl-ACP reductase FabG	NA	0.196126	5.00761	0.210232	4.98278	0.152436	-0.279605	-0.238918	0.197708	0.224633	0.353961	0.008825	-0.204223	0.83341	0.551534	0.699068	0.883791	0.611276	0.381269	0.99124	0.827557
532113	532532	-	CDS	LHU95_02530	NA	UPY37586.1	hypothetical protein	NA	0.415836	6.77007	0.438499	6.70655	0.928719	0.125889	-0.00413313	0.60818	-0.0957386	1.38758	0.473964	-0.106685	0.506405	0.926387	0.998895	0.831148	0.926822	0.134525	0.738607	0.959911
532529	533353	-	CDS	LHU95_02535	NA	UPY37587.1	beta-ketoacyl synthase chain length factor	NA	0.180068	5.0279	0.171633	5.04269	0.268303	0.00423645	0.0421265	0.237062	0.0772409	0.525989	0.1483	0.103402	0.651444	0.993151	0.947031	0.824709	0.852928	0.149796	0.791021	0.896848
533350	534525	-	CDS	LHU95_02540	NA	UPY37588.1	beta-ketoacyl-[acyl-carrier-protein] synthase family protein	NA	0.187556	4.97052	0.224165	4.99916	0.0265631	-0.230952	0.0540657	0.0235737	0.637783	0.810916	0.5971	0.220495	0.975168	0.602914	0.949079	0.991483	0.118878	0.0460459	0.314045	0.827385
534522	536699	-	CDS	LHU95_02545	NA	UPY37589.1	MMPL family transporter	NA	0.197625	6.13376	0.235445	6.14794	-0.0154166	-0.331866	-0.207364	0.0314107	0.408286	0.387971	0.195414	0.263524	0.986378	0.453575	0.765337	0.988205	0.316575	0.323501	0.799993	0.792792
536858	537346	-	CDS	LHU95_02550	NA	UPY37590.1	outer membrane lipoprotein carrier protein LolA	NA	0.160673	4.22601	0.188112	4.20759	-0.0170749	-0.0435906	-0.1589	0.0400937	0.105323	0.290352	-0.207045	0.0612569	0.982087	0.935884	0.793909	0.9863	0.786129	0.405591	0.74514	0.951242
537327	538355	-	CDS	LHU95_02555	NA	UPY37591.1	acyltransferase	NA	0.144953	5.87749	0.182204	5.91138	-0.0508289	-0.18269	-0.00626847	0.0856062	0.416479	0.509882	0.211724	0.297101	0.921843	0.563651	0.995161	0.953642	0.150103	0.0724295	0.703649	0.707345
538352	538657	-	CDS	LHU95_02560	NA	UPY37592.1	hypothetical protein	NA	0.171823	6.04422	0.223466	6.1388	0.185389	0.277357	0.497301	0.461628	-0.185436	0.501178	0.0415267	0.180626	0.74282	0.463444	0.422036	0.730424	0.616034	0.138432	0.964551	0.858285
538654	540117	-	CDS	LHU95_02565	NA	UPY37593.1	hypothetical protein	NA	0.216932	7.08935	0.261969	7.09522	0.197395	0.0631117	0.119776	0.23789	-0.138563	0.474949	0.0184022	-0.198412	0.789134	0.924438	0.887745	0.882514	0.770293	0.267298	0.986819	0.863977
540114	540407	-	CDS	LHU95_02570	NA	UPY37594.1	phosphopantetheine-binding protein	NA	0.132184	5.28129	0.190876	5.3791	0.397721	0.730637	0.726128	0.325758	-0.863991	-0.343007	-0.078769	-0.256038	0.329639	0.0206608	0.217804	0.773637	0.0108618	0.187259	0.912073	0.761954
540560	541168	+	CDS	LHU95_02575	NA	UPY37595.1	hypothetical protein	NA	0.17699	7.00059	0.1745	6.99484	0.288715	0.319332	0.110883	0.139222	-0.717586	-0.510704	-0.517985	-0.363099	0.586965	0.399309	0.822513	0.894695	0.0550305	0.133291	0.208962	0.61707
541194	541994	+	CDS	LHU95_02580	NA	UPY37596.1	polysaccharide deacetylase family protein	NA	0.198784	6.64605	0.194726	6.67075	0.279403	0.505254	0.255142	0.279175	-0.59807	-0.0944013	-0.305158	-0.0484179	0.662587	0.245555	0.620002	0.808233	0.144977	0.832979	0.559152	0.953869
542020	542778	-	CDS	LHU95_02585	NA	UPY37597.1	glycosyltransferase family 2 protein	NA	0.136777	5.29188	0.140472	5.2764	0.261932	0.501699	0.15021	0.314744	0.181731	0.221773	0.0269436	-0.150206	0.534451	0.119268	0.714205	0.721183	0.528802	0.415358	0.964161	0.806803
542775	543584	-	CDS	LHU95_02590	NA	UPY37598.1	1-acyl-sn-glycerol-3-phosphate acyltransferase	NA	0.163883	5.63922	0.148485	5.69921	-0.235445	0.229761	0.195463	0.052507	0.376411	-0.0290464	0.0205379	0.305208	0.668187	0.542732	0.633908	0.964629	0.271449	0.940026	0.977253	0.636251
543777	544544	+	CDS	LHU95_02595	NA	UPY37599.1	class I SAM-dependent methyltransferase	NA	0.138522	4.24892	0.145819	4.31991	0.0253784	0.0535082	0.0840118	0.238923	0.0852688	-0.102806	-0.0774538	0.302178	0.966094	0.906481	0.870767	0.808233	0.798533	0.761032	0.891844	0.659162
544820	545116	-	CDS	LHU95_02600	NA	UPY37600.1	DUF2312 domain-containing protein	NA	0.144539	5.85864	0.137815	5.97917	0.157885	0.740667	0.824625	0.25868	0.00307595	0.604468	0.392691	0.435336	0.740172	0.0254529	0.0846001	0.73898	0.993042	0.0416949	0.24317	0.473151
545160	545516	-	CDS	LHU95_02605	NA	UPY37601.1	DUF1244 domain-containing protein	NA	0.222391	5.50043	0.285075	5.58733	0.21256	0.901293	0.657242	-0.0282348	-0.110626	-0.252267	0.0199894	0.507416	0.791095	0.105279	0.422036	0.993787	0.830831	0.603922	0.986819	0.683504
545681	546091	+	CDS	LHU95_02610	NA	UPY37602.1	hypothetical protein	NA	0.167597	4.75092	0.19118	4.77943	0.0968489	0.00507269	0.0338961	-0.148955	-0.986054	-1.09342	-0.605001	-0.372768	0.882079	0.993151	0.966535	0.911196	0.0182081	0.00770062	0.231769	0.657909
546106	546741	-	CDS	LHU95_02615	NA	UPY37603.1	DNA-3-methyladenine glycosylase	NA	0.137632	4.74576	0.159532	4.7454	0.199456	-0.157874	0.0755072	-0.0606866	-0.357077	0.00105567	-0.316396	-0.217551	0.659758	0.628288	0.889144	0.963601	0.216972	0.997138	0.477648	0.764885
546744	548135	-	CDS	LHU95_02620	NA	UPY37604.1	L-lactate permease	NA	0.129987	4.40251	0.125663	4.43203	0.0957206	0.0155485	0.0662096	0.13895	-0.372093	-0.489075	-0.441422	-0.236214	0.849925	0.979754	0.883797	0.870943	0.197406	0.0846638	0.207045	0.690343
548132	549007	-	CDS	LHU95_02625	NA	UPY37605.1	DMT family transporter	NA	0.150986	4.4853	0.147886	4.5325	0.00735584	-0.214473	0.192186	0.0210764	-0.213281	-0.265809	-0.170934	-0.371468	0.993718	0.555821	0.651134	0.988205	0.515819	0.390242	0.713053	0.595723
549085	550977	+	CDS	LHU95_02630	NA	UPY37606.1	propionyl-CoA synthetase	NA	0.154472	7.20398	0.159069	7.21057	0.0960359	0.16997	0.144205	0.0525993	-0.585466	-0.383223	-0.426078	-0.449658	0.849925	0.600788	0.725257	0.963601	0.0597571	0.174565	0.236385	0.473151
550974	551744	+	CDS	LHU95_02635	NA	UPY37607.1	enoyl-CoA hydratase	NA	0.176503	6.15252	0.214078	6.15572	0.340373	0.326332	0.349958	0.206022	-0.825255	-0.283343	-0.412218	-0.729968	0.519078	0.399309	0.557046	0.874689	0.0356301	0.411448	0.471015	0.457238
551749	553365	+	CDS	LHU95_02640	NA	UPY37608.1	acyl-CoA synthetase	NA	0.130043	7.19582	0.135297	7.22259	-0.0577847	0.042789	0.0640555	0.124224	-0.371375	-0.243552	-0.260698	-0.360241	0.891297	0.895287	0.852234	0.864745	0.11417	0.270943	0.3705	0.473151
553412	554626	+	CDS	LHU95_02645	NA	UPY37609.1	patatin-like phospholipase family protein	NA	0.142434	6.17764	0.150123	6.16741	-0.398749	-0.255993	-0.308298	-0.0323591	0.0135734	-0.482105	-0.430807	-0.338404	0.328987	0.390861	0.444244	0.984009	0.965089	0.0755689	0.2389	0.604242
554636	555319	-	CDS	LHU95_02650	NA	UPY37610.1	metallophosphoesterase	NA	0.195915	4.5154	0.194907	4.64418	0.20072	-0.122386	0.236979	0.222409	1.20481	1.29265	1.49466	1.06308	0.772878	0.829736	0.673115	0.864745	0.0185676	0.00885343	0.0696839	0.326174
556482	556550	-	CDS	LHU95_02655	prfB	UPY37611.1	peptide chain release factor 2	NA	0.191522	6.28223	0.207058	6.35376	-0.205389	-0.479107	-0.163558	-0.240361	1.18399	0.875062	1.03123	1.0086	0.74324	0.261897	0.784768	0.857894	0.0137521	0.0336178	0.0955217	0.330522
556557	559115	-	CDS	LHU95_02660	NA	UPY37612.1	PBP1A family penicillin-binding protein	NA	0.157016	8.54365	0.185543	8.55333	-0.0177671	-0.31599	-0.276147	-0.201913	0.325057	0.179325	0.29873	0.339466	0.977647	0.316552	0.488199	0.82287	0.264824	0.535926	0.445633	0.606044
559336	560901	+	CDS	LHU95_02665	NA	UPY39280.1	ABC transporter substrate-binding protein	NA	0.173343	3.53129	0.163108	3.59256	-0.326422	-0.0796945	-0.127276	0.0307484	0.151645	0.406768	0.387044	0.263313	0.623112	0.895287	0.832246	0.988108	0.733218	0.299895	0.446953	0.755421
560906	561880	+	CDS	LHU95_02670	NA	UPY37613.1	ABC transporter permease	NA	0.164993	4.38825	0.152331	4.36288	-0.147171	-0.0682912	-0.246643	-0.182248	-0.280889	-0.194238	-0.283135	-0.295872	0.809233	0.895962	0.593184	0.864745	0.448081	0.596269	0.530316	0.67325
561877	562785	+	CDS	LHU95_02675	NA	UPY37614.1	ABC transporter permease	NA	0.240376	3.78998	0.233898	3.75097	-0.29866	-0.470041	-0.65684	-0.259147	-0.346606	-0.763625	-0.530513	-0.38883	0.735665	0.437332	0.358113	0.869192	0.533109	0.147598	0.430456	0.729343
562782	563759	+	CDS	LHU95_02680	NA	UPY37615.1	ABC transporter ATP-binding protein	NA	0.137056	3.90411	0.146891	3.85489	-0.32802	0.0719684	-0.203421	-0.203546	0.424316	0.142365	-0.0733424	-0.185582	0.504475	0.870302	0.65907	0.853523	0.18559	0.664238	0.904307	0.804671
563759	564751	+	CDS	LHU95_02685	NA	UPY37616.1	ATP-binding cassette domain-containing protein	NA	0.15063	3.90824	0.147244	3.97021	-0.0752583	0.221452	0.29319	0.215652	-0.130228	0.118077	-0.0038604	-0.0906588	0.908699	0.570557	0.525477	0.838757	0.721967	0.749286	0.994864	0.906013
564753	565424	+	CDS	LHU95_02690	NA	UPY37617.1	hypothetical protein	NA	0.17973	2.67403	0.183622	2.71819	0.311484	-0.00797242	-0.131541	-0.0949602	0.347786	0.465215	0.620761	0.68822	0.66769	0.993151	0.852234	0.958685	0.45809	0.28277	0.278073	0.511339
565421	566590	+	CDS	LHU95_02695	NA	UPY37618.1	MFS transporter	NA	0.158845	5.75332	0.17424	5.75267	0.60494	0.525845	0.354495	0.232619	-0.493988	-0.226252	-0.288484	-0.216917	0.239617	0.146589	0.452998	0.830809	0.132521	0.476889	0.5478	0.774501
566846	567133	-	CDS	LHU95_02700	NA	UPY37619.1	usg protein	NA	0.194435	6.31081	0.222767	6.60886	0.716531	-0.796765	0.657057	0.974862	-0.248951	-0.498986	0.173314	0.581811	0.243627	0.0905156	0.303458	0.605694	0.543999	0.193116	0.810034	0.565144
567426	567740	+	CDS	LHU95_02705	groES	UPY37620.1	co-chaperone GroES	Oxidative stress	0.415514	7.77147	0.448825	7.48946	-0.273355	1.46969	0.1025	-1.04814	0.489848	0.898978	-0.648253	-0.921207	0.868934	0.165185	0.9528	0.730424	0.616034	0.31758	0.636304	0.652435
567842	569488	+	CDS	LHU95_02710	groL	UPY37621.1	chaperonin GroEL	Oxidative stress	0.38656	9.93624	0.425238	9.71876	-0.558085	1.48562	0.602768	-1.43778	0.330208	1.02384	-0.808958	-0.51151	0.67747	0.129634	0.606458	0.644097	0.71399	0.213355	0.486846	0.780463
569592	570842	-	CDS	LHU95_02715	NA	UPY37622.1	heme biosynthesis protein HemY	NA	0.174503	5.44475	0.180496	5.52043	0.273873	0.056585	0.426048	0.245349	-0.326989	0.136687	0.148304	-0.312398	0.624958	0.915614	0.404198	0.828945	0.371717	0.722622	0.801418	0.688934
570842	571945	-	CDS	LHU95_02720	NA	UPY37623.1	hypothetical protein	NA	0.148393	5.96747	0.169092	6.0813	0.291018	0.138584	0.428292	0.29823	-0.477145	-0.00130154	0.207496	-0.0860634	0.505874	0.684047	0.355607	0.746259	0.110685	0.996626	0.669006	0.908081
571942	572637	-	CDS	LHU95_02725	hemD	UPY37624.1	uroporphyrinogen-III synthase	Porphyrin biosynthesis	0.124294	5.53311	0.150331	5.60331	0.0685658	0.0459983	0.0754092	0.195401	-0.158716	0.112144	0.307052	-0.0438105	0.879729	0.89716	0.877232	0.838527	0.53835	0.660535	0.445633	0.951646
572639	573643	-	CDS	LHU95_02730	hemC1	UPY37625.1	hydroxymethylbilane synthase	Porphyrin biosynthesis	0.123693	4.95013	0.120022	4.95743	-0.088692	-0.228524	-0.175468	0.0752792	0.73168	1.01772	0.592111	0.394909	0.840629	0.412457	0.606458	0.933565	0.0159202	0.00186645	0.0978679	0.484713
573669	574718	+	CDS	LHU95_02735	tsaD	UPY37626.1	tRNA (adenosine(37)-N6)-threonylcarbamoyltransferase complex transferase subunit TsaD	NA	0.182621	5.26879	0.16801	5.29264	0.32356	0.137508	0.029491	0.151442	0.144992	0.311779	0.335257	0.222009	0.580484	0.781766	0.966503	0.887599	0.726564	0.405064	0.458191	0.763676
574728	574886	-	CDS	LHU95_02740	NA	UPY37627.1	hypothetical protein	NA	0.1886	-0.407827	0.227955	-0.446672	-0.194967	-0.411642	-0.910419	-0.421065	1.53431	0.253399	0.665393	-1.25446	0.92533	0.785363	0.622886	0.918239	0.186648	0.857628	0.765567	0.783734
575090	576319	+	CDS	LHU95_02745	NA	UPY37628.1	MFS transporter	NA	0.195691	10.4835	0.258622	10.4028	-0.300747	-0.252086	-0.757928	-0.109497	0.800226	0.0112044	-0.0410505	0.149893	0.623219	0.570557	0.25336	0.950554	0.0611075	0.980131	0.964759	0.882859
576425	577075	+	CDS	LHU95_02750	NA	UPY37629.1	trimeric intracellular cation channel family protein	NA	0.142684	6.66664	0.199221	6.65418	-0.0184256	-0.229171	-0.515801	0.454431	0.65706	0.49877	0.0835232	0.184292	0.973342	0.43316	0.34557	0.676427	0.0285731	0.0633082	0.906027	0.824886
577160	578167	+	CDS	LHU95_02755	NA	UPY37630.1	aldo/keto reductase	NA	0.123654	4.85781	0.127153	4.90796	-0.0954051	-0.167285	0.0886837	0.334658	0.188421	0.0392235	-0.0318466	-0.244615	0.836071	0.570604	0.83012	0.670783	0.479647	0.894047	0.950877	0.664744
578331	578861	-	CDS	LHU95_02760	NA	UPY37631.1	carboxymuconolactone decarboxylase family protein	NA	0.4243	3.74463	0.520542	3.765	0.403237	0.650577	0.281066	0.609332	0.224665	1.51833	1.16713	-0.0953551	0.807373	0.553784	0.882613	0.865036	0.833063	0.111655	0.442372	0.975246
579007	579582	-	CDS	LHU95_02765	NA	UPY37632.1	peroxiredoxin	Oxidative stress	0.197242	5.20549	0.34338	5.26059	-0.609834	0.0668179	-0.341418	-0.0307041	0.87725	0.802223	1.19921	0.239492	0.340717	0.912396	0.749986	0.994408	0.0520206	0.0585243	0.197765	0.886233
579702	583982	-	CDS	LHU95_02770	NA	UPY37633.1	DUF4011 domain-containing protein	NA	0.188891	6.79076	0.175961	6.82024	0.367703	0.0536782	0.0421227	0.232942	-0.0197353	0.140139	0.127163	0.102311	0.515527	0.924438	0.943716	0.819835	0.963678	0.731214	0.817616	0.890946
583979	585547	-	CDS	LHU95_02775	NA	UPY37634.1	Na+/H+ antiporter	NA	0.15748	6.72113	0.158592	6.81441	-0.238464	-0.160428	0.00306085	-0.10144	0.00988043	-0.394247	-0.0494508	0.36956	0.608257	0.640921	0.998895	0.919422	0.979004	0.180476	0.928945	0.588399
585547	585705	-	CDS	LHU95_02780	NA	UPY37635.1	hypothetical protein	NA	0.150298	6.47689	0.159934	6.55108	-0.0361385	-0.107078	0.0755895	-0.147269	-0.233524	-0.673386	-0.214268	0.172803	0.947668	0.768062	0.875565	0.874689	0.423665	0.0264857	0.622196	0.787482
585766	586602	-	CDS	LHU95_02785	NA	UPY37636.1	peptidase	NA	0.203623	7.75324	0.288518	7.7417	-0.10364	-0.143279	-0.288164	-0.386123	-0.725039	-1.42705	-0.80614	-0.151433	0.89058	0.784883	0.725476	0.827385	0.0901077	0.00432513	0.261424	0.905758
586651	587442	+	CDS	LHU95_02790	NA	UPY37637.1	urease accessory protein UreD	NA	0.150578	4.52306	0.166905	4.57772	0.270691	0.157823	0.15255	0.20533	-0.539062	-0.586575	-0.189584	-0.239464	0.584931	0.675376	0.77038	0.857894	0.10253	0.0663399	0.721276	0.752351
587467	587769	+	CDS	LHU95_02795	NA	UPY37638.1	urease subunit gamma	NA	0.253967	7.01085	0.237525	7.0519	0.757766	0.446477	0.415251	0.725698	-1.05169	-0.364979	-0.411441	-0.494415	0.344602	0.445045	0.51364	0.644097	0.0650048	0.487895	0.513158	0.623258
587779	588084	+	CDS	LHU95_02800	NA	UPY37639.1	urease subunit beta	NA	0.255249	6.63738	0.238354	6.6793	0.674705	0.365026	0.373766	0.708303	-0.964001	-0.264172	-0.483786	-0.400941	0.404083	0.53931	0.574577	0.653162	0.0875955	0.632149	0.440751	0.688881
588140	589849	+	CDS	LHU95_02805	ureC	UPY37640.1	urease subunit alpha	NA	0.161773	7.3694	0.163225	7.35963	0.1761	-0.044437	-0.117521	-0.0453877	-0.325528	-0.47703	-0.326025	-0.238919	0.723312	0.92308	0.780158	0.970048	0.295706	0.116068	0.381269	0.694183
589861	590409	+	CDS	LHU95_02810	NA	UPY37641.1	urease accessory protein UreE	NA	0.137423	5.65137	0.18908	5.66519	-0.516232	-0.397953	-0.443469	-0.393902	0.0168364	-0.595305	-0.341558	0.179049	0.239617	0.188963	0.405652	0.735639	0.958341	0.0369944	0.5102	0.826597
590336	591091	+	CDS	LHU95_02815	NA	UPY37642.1	urease accessory protein UreF	NA	0.197796	5.22622	0.180145	5.23401	0.260109	-0.00864509	0.0999108	0.132881	-0.678583	-0.441534	-0.524465	-0.454488	0.698562	0.992318	0.861524	0.911196	0.113161	0.26927	0.254791	0.59146
591220	591903	+	CDS	LHU95_02820	ureG	UPY39281.1	urease accessory protein UreG	NA	0.25577	5.27448	0.224117	5.2361	0.280971	0.188041	-0.0144721	0.0374172	-0.67122	-0.297072	-0.300482	-0.786002	0.753509	0.793334	0.991358	0.986925	0.225985	0.591091	0.649299	0.457238
591948	593291	-	CDS	LHU95_02825	NA	UPY37643.1	MFS transporter	NA	0.122368	6.73303	0.151402	6.77983	0.129977	-0.0980421	-0.0472335	0.14539	-0.206809	-0.585406	-0.298569	0.056615	0.702145	0.695929	0.92306	0.868511	0.334535	0.0127217	0.416365	0.933064
593288	593896	-	CDS	LHU95_02830	NA	UPY37644.1	nitrile hydratase subunit alpha	NA	0.160547	7.69614	0.230409	7.69293	0.304926	0.105246	0.0223855	-0.0271986	-0.875295	-0.912182	-0.577943	-0.380225	0.504475	0.786724	0.984689	0.988205	0.016214	0.0085887	0.291819	0.674657
593899	594497	-	CDS	LHU95_02835	NA	NA	nitrile hydratase subunit beta	NA	0.149157	6.86693	0.204699	6.78779	0.167694	-0.092218	-0.452682	-0.224603	-0.609743	-0.801572	-0.708814	-0.423946	0.711626	0.800866	0.412395	0.864745	0.0448687	0.010648	0.167547	0.623258
594918	595976	+	CDS	LHU95_02840	pstS	UPY37645.1	phosphate ABC transporter substrate-binding protein PstS	NA	0.353614	4.8822	0.340096	4.71298	-0.722845	-1.33311	-1.05135	-1.05617	1.95213	0.864847	0.62676	0.155551	0.53194	0.140777	0.308128	0.653162	0.0318806	0.261206	0.530631	0.932187
596083	597000	+	CDS	LHU95_02845	pstC	UPY37646.1	phosphate ABC transporter permease subunit PstC	NA	0.268514	3.98918	0.268892	3.81198	-1.15141	-1.44588	-1.27415	-0.605473	2.31947	1.1322	0.567747	0.221475	0.239617	0.0517357	0.156355	0.730424	0.00462072	0.0678505	0.482197	0.875846
597005	597916	+	CDS	LHU95_02850	pstA	UPY37647.1	phosphate ABC transporter permease PstA	NA	0.228407	4.72788	0.272558	4.60986	-0.499898	-0.742015	-0.549593	-0.561611	1.17324	0.851884	0.348082	-0.406927	0.505539	0.187316	0.483192	0.738729	0.0333597	0.0846638	0.684404	0.752351
597931	598773	+	CDS	LHU95_02855	pstB	UPY37648.1	phosphate ABC transporter ATP-binding protein PstB	NA	0.240048	4.0922	0.230941	3.87013	-0.606458	-0.799351	-1.23634	-0.776734	1.07567	0.300218	-0.268897	-0.830961	0.448869	0.188963	0.155545	0.653162	0.0557447	0.57362	0.723128	0.478664
598785	599507	+	CDS	LHU95_02860	phoU	UPY37649.1	phosphate signaling complex protein PhoU	NA	0.352198	4.76244	0.351293	4.714	0.431531	0.190502	0.228054	0.448139	-0.428028	0.422681	-0.0887142	-1.22493	0.735665	0.857711	0.840139	0.850494	0.594737	0.577715	0.949101	0.473151
599520	600236	+	CDS	LHU95_02865	phoB	UPY37650.1	phosphate regulon transcriptional regulator PhoB	NA	0.176561	4.65029	0.160061	4.55501	0.0302362	-0.297096	-0.397944	-0.126454	0.034923	0.02502	-0.262975	-0.884017	0.967555	0.485634	0.400996	0.911196	0.934907	0.951898	0.565483	0.283747
600367	602451	+	CDS	LHU95_02870	NA	UPY37651.1	enoyl-CoA hydratase/isomerase family protein	NA	0.198743	7.79767	0.222611	7.8342	0.504076	0.431116	0.523918	0.367256	-0.874244	-0.384596	-0.368106	-0.627622	0.395837	0.31676	0.359187	0.749528	0.0441005	0.317926	0.506812	0.491724
602464	603666	+	CDS	LHU95_02875	NA	UPY37652.1	acyl-CoA dehydrogenase family protein	NA	0.15432	5.56687	0.165077	5.53789	-0.20692	-0.369046	-0.182407	-0.467318	-0.0986916	-0.688412	-0.529588	-0.379772	0.681041	0.291077	0.70011	0.653162	0.768392	0.0353472	0.209367	0.613454
603673	604818	+	CDS	LHU95_02880	NA	UPY37653.1	acyl-CoA dehydrogenase family protein	NA	0.151715	7.23053	0.161326	7.25678	-0.0791322	-0.0627279	0.276594	0.0430407	-0.520076	-0.237835	-0.412957	-0.636786	0.878394	0.8724	0.477355	0.974444	0.0797669	0.391818	0.2522	0.367704
604822	605154	-	CDS	LHU95_02885	NA	UPY37654.1	hypothetical protein	NA	0.203888	8.08849	0.263316	8.02345	0.245765	-0.0796644	-0.521388	-0.0763372	-0.913104	-1.3149	-0.824915	-0.337809	0.708918	0.890201	0.450766	0.972975	0.042662	0.00622696	0.197765	0.751377
605197	606333	-	CDS	LHU95_02890	NA	UPY37655.1	acyl-CoA dehydrogenase family protein	NA	0.223926	8.9467	0.244472	8.87702	-0.00319483	-0.384961	-0.426815	-0.247751	-0.459962	-0.990426	-1.01056	-0.500669	0.997281	0.436343	0.467842	0.863676	0.311733	0.0361326	0.101245	0.606044
606326	609679	-	CDS	LHU95_02895	NA	UPY37656.1	indolepyruvate ferredoxin oxidoreductase family protein	NA	0.219222	10.9619	0.276996	10.9037	0.220089	0.0285445	-0.0755969	-0.115275	-0.933469	-1.16957	-0.999278	-0.829132	0.770679	0.975661	0.932745	0.953689	0.0601624	0.0199212	0.122265	0.458041
609792	610247	+	CDS	LHU95_02900	NA	UPY37657.1	Lrp/AsnC family transcriptional regulator	NA	0.129756	4.0675	0.133744	4.14968	0.477138	0.353558	0.324079	0.258954	-0.0307149	0.378593	0.514807	0.459722	0.298711	0.278835	0.442429	0.763009	0.92743	0.185687	0.189625	0.510279
610464	611276	+	CDS	LHU95_02905	NA	UPY37658.1	PhnD/SsuA/transferrin family substrate-binding protein	NA	0.199248	4.80867	0.20947	4.82949	0.244333	-0.210476	0.166271	-0.0779191	-0.425512	-0.252136	-0.120706	-0.551975	0.724888	0.675476	0.794743	0.964629	0.316062	0.548196	0.872767	0.59146
611307	612446	-	CDS	LHU95_02910	NA	UPY37659.1	cupin domain-containing protein	NA	0.150205	5.88055	0.156477	5.88061	-0.282093	-0.0536443	0.210607	-0.0860445	-0.644479	-0.933467	-0.790599	-0.912873	0.527943	0.900305	0.612765	0.93743	0.0435908	0.00612656	0.0955217	0.142373
612572	613018	-	CDS	LHU95_02915	NA	UPY37660.1	hypothetical protein	NA	0.149993	7.03614	0.192036	6.97189	0.206963	0.0130236	-0.169301	-0.304545	-0.797142	-0.829448	-0.738314	-0.616877	0.63255	0.981496	0.753907	0.775056	0.0166695	0.00901848	0.123469	0.458385
613282	613638	-	CDS	LHU95_02920	NA	UPY37661.1	hypothetical protein	NA	0.182757	6.67406	0.203497	6.63179	0.0921467	-0.0433516	-0.135748	-0.30359	-1.03825	-1.28793	-0.702239	-0.998613	0.89058	0.935884	0.822513	0.80062	0.0163574	0.00385019	0.167547	0.324088
614037	614753	+	CDS	LHU95_02925	NA	UPY37662.1	SapC family protein	NA	0.15691	7.08454	0.17364	7.12003	0.0911385	0.232474	0.109743	0.0771625	-0.87762	-0.564123	-0.515843	-0.225499	0.864211	0.477369	0.822154	0.950904	0.0145823	0.0611969	0.203796	0.742175
614770	615723	+	CDS	LHU95_02930	NA	UPY37663.1	tripartite tricarboxylate transporter substrate binding protein	NA	0.165551	6.90975	0.162204	6.94015	-0.0387451	-0.143105	0.137933	-0.034178	-0.259502	-0.372225	-0.35056	-0.324621	0.951442	0.706003	0.753907	0.982366	0.425313	0.228007	0.360955	0.6178
615857	616906	+	CDS	LHU95_02935	NA	UPY37664.1	alkene reductase	NA	0.169677	5.22649	0.175138	5.31095	0.0579041	0.343896	0.162558	0.456693	-0.32372	-0.0272031	0.205246	-0.163993	0.934332	0.379726	0.761779	0.66124	0.366639	0.945506	0.702844	0.830336
616885	617508	-	CDS	LHU95_02940	NA	UPY37665.1	class I SAM-dependent methyltransferase	NA	0.135106	3.57386	0.135464	3.56923	-0.0525846	-0.232814	-0.236902	-0.0522103	0.361113	-0.0330058	-0.287393	0.265275	0.936608	0.539112	0.605065	0.970397	0.28457	0.930687	0.536248	0.718252
617637	618146	+	CDS	LHU95_02945	NA	UPY37666.1	tripartite tricarboxylate transporter TctB family protein	NA	0.178121	4.45302	0.183132	4.43028	0.0758393	-0.426334	-0.312292	-0.502735	-0.392242	-1.00808	-0.641004	-0.146962	0.915978	0.324367	0.572241	0.671657	0.314669	0.0172464	0.19719	0.86542
618146	619645	+	CDS	LHU95_02950	NA	UPY37667.1	tripartite tricarboxylate transporter permease	NA	0.138705	5.5667	0.136371	5.51627	-0.0916755	-0.411381	-0.390454	-0.523363	-0.407139	-0.779813	-0.485092	-0.495276	0.849925	0.188646	0.312836	0.605694	0.147632	0.0114448	0.160339	0.454534
619725	620141	+	CDS	LHU95_02955	NA	UPY37668.1	type II toxin-antitoxin system CcdA family antitoxin	NA	0.216726	5.84441	0.268832	5.78723	-0.269859	-0.126141	-0.564523	-0.285817	-0.00485642	-0.308377	-0.537357	0.156085	0.713518	0.832463	0.452766	0.868825	0.993042	0.496213	0.472204	0.901378
620146	620448	+	CDS	LHU95_02960	NA	UPY37669.1	CcdB family protein	NA	0.314725	3.83651	0.368332	3.85951	-0.406737	-0.0331988	-0.379746	0.0894938	0.287577	-0.176575	-0.349436	0.463103	0.723312	0.981456	0.739744	0.98115	0.703937	0.822362	0.784771	0.783578
620451	622130	+	CDS	LHU95_02965	NA	UPY37670.1	sensor histidine kinase	NA	0.157004	6.04601	0.189649	6.07284	0.231597	0.080597	-0.0257521	0.33038	0.132129	0.437487	0.288604	0.152231	0.626025	0.845734	0.976039	0.757636	0.693509	0.149646	0.587316	0.858285
622346	622912	+	CDS	LHU95_02970	rimP	UPY37671.1	ribosome maturation factor RimP	NA	0.149998	5.30104	0.354918	5.34226	-0.110951	-0.171387	-0.0463302	0.62367	1.20287	1.30025	1.06906	-0.0137671	0.839419	0.63337	0.978959	0.763548	0.00432769	0.00151129	0.262043	0.997513
622916	624454	+	CDS	LHU95_02975	nusA	UPY37672.1	transcription termination factor NusA	NA	0.147894	6.11945	0.30854	6.27373	-0.340115	-0.267123	0.314179	0.830576	1.10371	1.44778	1.25093	0.0554737	0.434422	0.400148	0.735532	0.653162	0.00460131	0.000280338	0.137471	0.972331
624384	625082	+	CDS	LHU95_02980	NA	UPY37673.1	RNA-binding protein	NA	0.182851	8.29327	0.204904	8.31377	0.439586	0.11363	0.083824	0.275218	-0.537814	-0.395886	-0.0719033	-0.475903	0.405328	0.806321	0.883158	0.788507	0.136524	0.248791	0.912073	0.559916
625111	627891	+	CDS	LHU95_02985	infB	UPY37674.1	translation initiation factor IF-2	NA	0.176764	9.23967	0.218559	9.35478	0.0451311	-0.0343567	0.316465	0.528649	-0.174993	-0.11153	0.132422	-0.357494	0.945871	0.949951	0.520291	0.653162	0.626099	0.765624	0.82503	0.645506
627964	628374	+	CDS	LHU95_02990	rbfA	UPY37675.1	30S ribosome-binding factor RbfA	NA	0.144229	4.55847	0.338234	4.72663	-0.498964	-0.521175	0.257693	0.680742	0.506141	0.616614	0.484711	0.0226869	0.298711	0.139534	0.808484	0.737456	0.1081	0.0479405	0.637484	0.994651
628463	629404	+	CDS	LHU95_02995	truB	UPY37676.1	tRNA pseudouridine(55) synthase TruB	NA	0.229798	9.8511	0.344666	10.036	0.24656	0.019092	0.899203	1.11956	0.409853	1.17098	0.881735	-0.384979	0.743432	0.984424	0.343201	0.605694	0.389097	0.0211124	0.291819	0.782407
629462	629731	+	CDS	LHU95_03000	rpsO	UPY37677.1	30S ribosomal protein S15	NA	0.3049	8.3807	0.409053	8.67845	-0.00725008	-0.0901373	1.05913	1.1873	0.964485	1.77314	1.63234	0.197081	0.995717	0.926077	0.36676	0.653162	0.147632	0.0153185	0.14284	0.91774
629843	630397	+	CDS	LHU95_03005	NA	UPY37678.1	YceI family protein	NA	0.246246	7.8426	0.249705	7.90168	-0.0690392	0.39452	0.0893725	0.282372	0.139185	0.145794	0.146515	0.474494	0.945027	0.481006	0.908674	0.853523	0.803221	0.794566	0.859034	0.638873
630394	630933	+	CDS	LHU95_03010	NA	UPY37679.1	cytochrome b/b6 domain-containing protein	NA	0.220058	7.72748	0.234684	7.82538	-0.0895758	0.295273	0.089001	0.468277	0.313719	0.314119	0.364159	0.610207	0.914778	0.553337	0.902909	0.730424	0.501317	0.482497	0.549292	0.550816
631262	633481	+	CDS	LHU95_03015	pnp	UPY37680.1	polyribonucleotide nucleotidyltransferase	NA	0.215919	6.55856	0.222527	6.74126	-0.370843	-0.448193	0.234879	0.367388	0.950518	0.469572	0.93176	0.477779	0.584931	0.354692	0.704583	0.766827	0.0483837	0.273117	0.114202	0.6178
633592	634992	+	CDS	LHU95_03020	NA	UPY37681.1	nitronate monooxygenase	NA	0.175226	8.01794	0.215826	8.05055	-0.0340861	0.0725866	-0.0329885	-0.098966	0.00623171	-0.250194	-0.105437	0.26102	0.959313	0.876113	0.966535	0.947953	0.987517	0.456312	0.877008	0.753278
635043	635717	-	CDS	LHU95_03025	NA	UPY37682.1	hypothetical protein	NA	0.139848	4.16714	0.131859	4.25198	0.207153	-0.151203	0.337776	0.421837	0.176113	0.0479219	0.171738	-0.185343	0.676424	0.680953	0.402581	0.653162	0.578398	0.888956	0.684404	0.768015
635719	636813	-	CDS	LHU95_03030	NA	UPY37683.1	malate/lactate/ureidoglycolate dehydrogenase	NA	0.124139	5.42415	0.127819	5.4949	0.0183937	0.0390052	0.192387	0.221219	0.223863	0.217551	0.334802	0.0110568	0.97166	0.915469	0.593184	0.762848	0.375585	0.370601	0.307685	0.990384
637056	637907	-	CDS	LHU95_03035	NA	UPY37684.1	prephenate dehydratase	NA	0.141898	4.38583	0.147278	4.37292	-0.242088	-0.133945	-0.283652	-0.234071	0.317172	-0.0513084	-0.158215	0.195697	0.622058	0.729822	0.521671	0.811057	0.311514	0.88537	0.750072	0.779196
637904	638638	-	CDS	LHU95_03040	NA	UPY37685.1	3-deoxy-manno-octulosonate cytidylyltransferase	NA	0.226136	4.21297	0.246142	4.24731	0.226102	0.282813	0.442089	0.465841	-0.361711	0.293644	-0.0239404	-0.553324	0.793706	0.627087	0.554233	0.757636	0.475748	0.545187	0.984085	0.630746
638799	639341	+	CDS	LHU95_03045	NA	UPY37686.1	c-type cytochrome	NA	0.221815	6.71038	0.244956	6.74036	0.0756706	-0.138038	-0.185539	-0.0137598	0.527423	0.432769	0.645361	0.267859	0.930857	0.816227	0.793351	0.998825	0.252023	0.328011	0.294239	0.792792
639341	640114	+	CDS	LHU95_03050	NA	UPY39282.1	histidinol phosphate phosphatase	NA	0.275508	4.72946	0.273516	4.87188	-0.0133406	-0.280772	0.158045	0.293248	1.43597	1.26191	1.47741	1.12421	0.993718	0.696391	0.856352	0.868825	0.0360005	0.0453247	0.0955217	0.445211
640159	641997	+	CDS	LHU95_03055	NA	UPY37687.1	extracellular solute-binding protein	NA	0.237323	8.08738	0.234606	8.04332	-0.271735	0.202542	-0.204469	-0.064216	0.664592	0.271519	-0.0529881	0.214973	0.730979	0.733593	0.747434	0.975369	0.17853	0.582595	0.949101	0.814638
642221	643318	+	CDS	LHU95_03060	NA	UPY37688.1	microcin C ABC transporter permease YejB	NA	0.194504	6.65759	0.213566	6.59824	-0.36388	0.0233965	-0.405902	-0.320173	0.848643	0.313501	0.129411	0.422508	0.536523	0.976391	0.477469	0.80062	0.0479834	0.419872	0.861618	0.64451
643374	644102	+	CDS	LHU95_03065	NA	UPY37689.1	DUF3891 family protein	NA	0.264803	7.399	0.292965	7.4206	0.566605	0.764844	0.327184	0.915879	-0.036699	0.753949	0.174694	0.035326	0.500304	0.208304	0.685544	0.644097	0.955335	0.165538	0.865806	0.984769
644227	645267	+	CDS	LHU95_03070	NA	UPY37690.1	ABC transporter permease	NA	0.138542	6.61139	0.147013	6.58197	-0.100266	0.24958	-0.267807	0.0702498	0.34699	0.179356	-0.119855	0.285693	0.81537	0.371748	0.470115	0.945816	0.181405	0.48079	0.782933	0.62921
645398	647002	+	CDS	LHU95_03075	NA	UPY37691.1	ABC transporter ATP-binding protein	NA	0.141776	6.779	0.152267	6.74621	-0.295724	-0.0128832	-0.322038	-0.0743321	0.692939	0.454424	0.0987158	0.338897	0.448869	0.980401	0.412395	0.945664	0.0229591	0.0860577	0.837646	0.595723
646999	647487	+	CDS	LHU95_03080	NA	UPY37692.1	hypothetical protein	NA	0.155724	4.96305	0.197967	4.92451	-0.62207	-0.131187	-0.37774	-0.243979	1.07976	0.58391	0.409	0.257993	0.241234	0.751668	0.49981	0.856565	0.00996806	0.0793371	0.46378	0.7775
647775	648419	+	CDS	LHU95_03085	NA	UPY39283.1	NAD(P)-binding domain-containing protein	NA	0.139309	5.66289	0.181493	5.65362	-0.502464	-0.224286	-0.351295	-0.133178	0.999376	0.709046	0.379611	0.540793	0.243627	0.462174	0.482281	0.911196	0.0064812	0.0191174	0.443077	0.513522
648432	648815	-	CDS	LHU95_03090	NA	UPY37693.1	MarR family transcriptional regulator	NA	0.330761	7.05195	0.504495	7.51824	0.53059	1.54366	1.74663	0.711327	-1.34207	-1.37595	0.429812	1.1639	0.633203	0.081353	0.29015	0.829959	0.0805245	0.0637905	0.806045	0.618019
648992	650353	-	CDS	LHU95_03095	NA	UPY37694.1	leucyl aminopeptidase family protein	NA	0.17963	5.81898	0.193866	5.85366	0.426018	0.41269	0.367206	0.275973	-0.83124	-0.170616	-0.214596	-0.353326	0.44366	0.310311	0.488199	0.81889	0.0419295	0.654784	0.715255	0.660396
650445	651008	+	CDS	LHU95_03100	hslV	UPY39284.1	ATP-dependent protease subunit HslV	NA	0.242284	7.5837	0.2562	7.5433	-0.119966	0.312868	-0.118421	-0.156467	-0.0156348	-0.238854	-0.321591	-0.0108016	0.899008	0.574176	0.882613	0.927866	0.979596	0.645939	0.660206	0.996157
651001	652335	+	CDS	LHU95_03105	hslU	UPY37695.1	ATP-dependent protease ATPase subunit HslU	NA	0.219061	8.45966	0.232616	8.3998	-0.00411651	0.33689	-0.232532	0.135441	0.293061	0.373388	-0.100467	0.0395229	0.996887	0.487154	0.685547	0.926559	0.522302	0.387826	0.889393	0.968569
652347	653444	-	CDS	LHU95_03110	NA	UPY37696.1	transporter substrate-binding domain-containing protein	NA	0.234518	6.34391	0.229033	6.24233	-0.00120799	-0.583962	-1.09584	-0.164547	-0.341829	-0.570939	-0.609959	-0.0569298	0.999028	0.278321	0.155545	0.911196	0.503232	0.232485	0.299262	0.955483
653500	654354	-	CDS	LHU95_03115	NA	UPY37697.1	DUF4189 domain-containing protein	NA	0.298215	6.88086	0.330005	6.8383	0.150213	-0.201847	-0.586699	-0.269744	-1.14549	-1.66826	-0.769984	-0.0285663	0.899008	0.809341	0.526704	0.906937	0.0918466	0.0200959	0.383239	0.990384
654895	656001	-	CDS	LHU95_03120	NA	UPY37698.1	transporter substrate-binding domain-containing protein	NA	0.166976	7.96441	0.210193	7.87773	-0.158264	-0.0129368	-0.375514	-0.455595	0.098027	-0.137648	-0.447224	-0.149671	0.756103	0.984424	0.467842	0.676427	0.775338	0.681045	0.364821	0.860208
656041	656949	-	CDS	LHU95_03125	NA	UPY37699.1	DUF4189 domain-containing protein	NA	0.193032	8.11406	0.209418	8.16222	-0.193337	0.263317	0.277061	-0.255568	-0.112302	-0.449691	-0.301645	0.0966662	0.752753	0.531206	0.592135	0.82259	0.78607	0.222451	0.553151	0.906404
657281	658363	+	CDS	LHU95_03130	dctP	UPY37700.1	TRAP transporter substrate-binding protein DctP	NA	0.157712	6.29432	0.157368	6.35447	0.0687457	-0.00689806	0.301297	-0.0769366	0.680754	0.863424	0.783972	0.348109	0.903093	0.991148	0.463541	0.947953	0.0439804	0.011896	0.0955217	0.613454
658385	658915	+	CDS	LHU95_03135	NA	UPY37701.1	NUDIX hydrolase	NA	0.218548	7.25191	0.235859	7.22485	0.0177655	0.114203	-0.168088	-0.0812513	0.0921469	-0.387313	-0.374185	0.00815609	0.986378	0.847462	0.803557	0.964629	0.852069	0.375829	0.553859	0.997513
658930	659340	+	CDS	LHU95_03140	NA	UPY37702.1	hypothetical protein	NA	0.30635	6.57284	0.360923	6.61184	-0.0889586	0.211749	-0.0225084	0.0558486	-0.0412626	-0.764991	-0.577639	0.306644	0.945027	0.805821	0.991957	0.988205	0.95804	0.23467	0.58332	0.850945
659403	659663	+	CDS	LHU95_03145	NA	UPY37703.1	hypothetical protein	NA	0.168011	5.50491	0.159588	5.58082	0.0185712	-0.0126505	0.18353	-0.0195046	0.24071	0.00868928	0.222825	0.328116	0.979776	0.986868	0.675487	0.988205	0.507393	0.983052	0.631346	0.637575
659665	660303	+	CDS	LHU95_03150	NA	UPY37704.1	ankyrin repeat domain-containing protein	NA	0.137919	6.67275	0.148877	6.74146	0.208982	0.125385	0.165452	0.0878885	0.0609748	-0.101953	0.290579	0.178976	0.589785	0.668106	0.658982	0.926559	0.825484	0.703087	0.422871	0.761954
660802	661428	-	CDS	LHU95_03155	NA	UPY37705.1	glutathione S-transferase N-terminal domain-containing protein	NA	0.180387	3.65077	0.196439	3.67623	0.176932	0.146988	0.426682	0.625006	0.390501	0.49753	-0.0674367	-0.205002	0.810356	0.800866	0.488172	0.653162	0.349427	0.210404	0.935972	0.830937
661647	662615	-	CDS	LHU95_03160	NA	UPY37706.1	tripartite tricarboxylate transporter substrate binding protein	NA	0.260278	6.03573	0.299945	6.1472	0.639485	0.640927	0.931281	0.87675	-0.567987	0.297857	0.168072	-0.512257	0.44366	0.295089	0.303577	0.653162	0.309106	0.594329	0.876421	0.699578
662731	663087	-	CDS	LHU95_03165	NA	UPY37707.1	Rieske (2Fe-2S) protein	NA	0.134261	3.86032	0.143299	3.87611	-0.0028089	-0.0454363	0.0645315	0.0787999	0.18181	0.428696	0.0753964	0.0197695	0.997164	0.9261	0.908674	0.953477	0.590858	0.163026	0.898164	0.984876
663084	663512	-	CDS	LHU95_03170	NA	UPY37708.1	EVE domain-containing protein	NA	0.161396	3.80879	0.147837	3.80343	0.0208935	0.25056	0.257596	-0.525857	0.127903	0.07364	-0.0646094	0.0621497	0.979554	0.542062	0.58139	0.653162	0.743097	0.853321	0.915243	0.939607
663675	664466	+	CDS	LHU95_03175	NA	UPY37709.1	heme ABC transporter permease	NA	0.159966	8.30505	0.178834	8.31402	0.229853	0.290436	0.101591	0.153853	-0.216535	0.0146453	-0.109128	-0.000834957	0.614713	0.371748	0.813381	0.865036	0.481035	0.965039	0.818084	0.998327
664484	664612	+	CDS	LHU95_03180	NA	UPY39285.1	hypothetical protein	NA	0.262209	5.84881	0.247988	5.84862	-0.23988	0.0380894	-0.245902	-0.0855071	0.377468	0.102095	-0.00796381	0.36577	0.799825	0.970819	0.739493	0.965491	0.516898	0.871028	0.993398	0.742175
664609	665136	+	CDS	LHU95_03185	ccmE	UPY37710.1	cytochrome c maturation protein CcmE	NA	0.168624	6.76992	0.163988	6.81645	-0.116925	0.259556	-0.0131274	0.107363	0.144883	0.0547872	0.184906	0.354412	0.837891	0.469389	0.988173	0.913053	0.68117	0.88396	0.684865	0.605881
665156	667138	+	CDS	LHU95_03190	NA	UPY37711.1	heme lyase CcmF/NrfE family subunit	NA	0.164115	8.16008	0.18122	8.1632	-0.378564	-0.153843	-0.251039	-0.0851386	0.171506	-0.0261458	-0.225288	0.100512	0.410599	0.666379	0.540571	0.936156	0.60146	0.940102	0.592906	0.880307
667135	667737	+	CDS	LHU95_03195	NA	UPY37712.1	DsbE family thiol:disulfide interchange protein	NA	0.144383	6.62447	0.15916	6.6191	-0.424026	-0.107517	-0.234596	-0.0955699	0.132349	0.129644	-0.247086	0.0721677	0.303245	0.751921	0.577683	0.927294	0.654079	0.645977	0.551296	0.916976
667812	668261	+	CDS	LHU95_03200	NA	UPY37713.1	cytochrome c-type biogenesis protein CcmH	NA	0.157369	5.06087	0.173955	5.09185	-0.429114	-0.13825	-0.138543	0.112489	-0.205326	0.0621118	-0.364025	-0.0418142	0.381454	0.729157	0.791168	0.927294	0.542371	0.860439	0.443058	0.959009
668261	669052	+	CDS	LHU95_03205	ccmI	UPY37714.1	c-type cytochrome biogenesis protein CcmI	NA	0.213146	5.84181	0.22198	5.89592	-0.0831304	-0.0198591	-0.0894469	0.46445	-0.0298352	0.304433	-0.00482516	0.0483261	0.919489	0.983097	0.905794	0.730424	0.954911	0.492011	0.994864	0.963675
669075	670211	-	CDS	LHU95_03210	NA	UPY37715.1	MFS transporter	NA	0.14438	4.8757	0.136561	4.92849	0.113833	0.128062	0.159108	0.26489	0.250232	0.116452	0.298721	-0.0476895	0.826073	0.730878	0.68409	0.73898	0.414401	0.71651	0.424313	0.94424
670314	673277	+	CDS	LHU95_03215	NA	UPY37716.1	DNA helicase	NA	0.15689	6.75029	0.16236	6.8155	-0.0727907	-0.110182	0.210013	0.136394	0.157528	0.540251	0.344462	0.000462827	0.896721	0.770795	0.607036	0.887214	0.618988	0.069512	0.375939	0.998716
673281	673559	+	CDS	LHU95_03220	NA	UPY37717.1	RNA-binding S4 domain-containing protein	NA	0.193545	2.89263	0.242141	2.97329	-0.269669	-0.190319	0.136799	-0.109768	0.463315	0.42627	0.499614	0.352992	0.74324	0.768062	0.882569	0.963164	0.347132	0.369008	0.513158	0.780235
673635	673967	+	CDS	LHU95_03225	NA	UPY37718.1	ferredoxin family protein	NA	0.26536	6.24463	0.251544	6.2908	-0.283247	0.157116	0.0763655	-0.0638988	0.450248	-0.0768023	-0.00570047	0.394482	0.754463	0.832202	0.935515	0.980355	0.434621	0.903707	0.994864	0.718252
674261	675385	+	CDS	LHU95_03230	NA	UPY37719.1	CarD family transcriptional regulator	NA	0.141439	8.42075	0.165127	8.46117	-0.0259267	0.0173958	0.0231054	0.0890799	-0.11403	-0.167886	-0.0955356	-0.016736	0.95857	0.97003	0.962139	0.911196	0.671856	0.497727	0.809214	0.980516
675382	675810	+	CDS	LHU95_03235	NA	UPY37720.1	SufE family protein	NA	0.127901	6.42966	0.15598	6.54511	-0.170834	-0.280606	0.306375	0.283735	0.465935	0.635181	0.457661	0.225768	0.630406	0.266543	0.449944	0.737456	0.0585676	0.0126323	0.222709	0.723578
676094	677572	-	CDS	LHU95_03240	NA	UPY37721.1	class I SAM-dependent methyltransferase	NA	0.180954	6.1786	0.170409	6.22954	0.368582	0.407988	0.360158	0.336151	-0.58221	-0.036214	-0.0611603	-0.170774	0.503381	0.309445	0.42999	0.735639	0.121005	0.929919	0.921195	0.812241
677576	679069	-	CDS	LHU95_03245	NA	UPY37722.1	class I SAM-dependent methyltransferase	NA	0.129402	5.02679	0.152689	5.00006	0.0622356	-0.00430289	-0.193315	0.0315555	-0.0450015	-0.180772	-0.309226	-0.181546	0.901207	0.993151	0.66248	0.9863	0.879687	0.497803	0.472439	0.789938
679190	680212	-	CDS	LHU95_03250	tssG	UPY37723.1	type VI secretion system baseplate subunit TssG	NA	0.152529	4.20879	0.184869	4.25748	-0.0573968	-0.258344	0.132819	-0.044305	-0.49784	-0.348331	-0.410264	-0.274257	0.930925	0.5019	0.829782	0.984456	0.144002	0.278721	0.431063	0.747616
680209	682038	-	CDS	LHU95_03255	tssF	UPY37724.1	type VI secretion system baseplate subunit TssF	NA	0.125746	4.88881	0.116585	4.9486	0.057411	-0.0830955	0.0720598	0.239383	-0.482257	-0.355288	-0.371364	-0.144336	0.904244	0.809392	0.843977	0.736417	0.0740298	0.154027	0.225234	0.780463
682157	682678	-	CDS	LHU95_03260	tssE	UPY37725.1	type VI secretion system baseplate subunit TssE	NA	0.121012	4.22104	0.149167	4.2631	-0.166622	-0.273001	-0.0115439	0.097343	0.241653	0.0801702	-0.102068	0.0987787	0.698562	0.354884	0.9902	0.935016	0.364377	0.779251	0.857609	0.895864
682680	683477	-	CDS	LHU95_03265	NA	UPY37726.1	tetratricopeptide repeat protein	NA	0.122713	4.90831	0.128529	4.93784	-0.0364211	-0.176268	-0.0789215	0.00346961	-0.14447	-0.330961	-0.302012	-0.0263113	0.941189	0.531206	0.845588	0.999495	0.582844	0.171804	0.383239	0.96807
683510	685027	-	CDS	LHU95_03270	tssC	UPY37727.1	type VI secretion system contractile sheath large subunit	NA	0.210086	7.97197	0.248218	7.94522	0.336186	0.0100967	0.0422958	0.369727	-1.1385	-0.876083	-0.957271	-1.0245	0.601306	0.990749	0.965401	0.7854	0.0210296	0.0444357	0.121154	0.367704
685057	686553	-	CDS	LHU95_03275	tssC	UPY37728.1	type VI secretion system contractile sheath large subunit	NA	0.207946	8.11596	0.238353	8.04591	-0.0803283	-0.322435	-0.32812	-0.230833	-0.83095	-1.0317	-1.09966	-0.832499	0.915518	0.481682	0.593184	0.868825	0.0612052	0.0213615	0.0955217	0.446652
686558	687064	-	CDS	LHU95_03280	tssB	UPY37729.1	type VI secretion system contractile sheath small subunit	NA	0.186271	7.1794	0.245569	7.21858	0.344653	0.55615	0.570685	0.0890474	-1.33829	-1.0656	-0.758841	-0.633314	0.53194	0.176628	0.395993	0.963601	0.00605903	0.010439	0.213289	0.565144
687213	688334	-	CDS	LHU95_03285	tssA	UPY37730.1	type VI secretion system protein TssA	NA	0.147798	6.40856	0.161394	6.40819	0.168325	0.216426	0.112392	-0.157056	-0.797365	-0.930608	-0.619681	-0.418248	0.711626	0.486792	0.806375	0.870481	0.0166695	0.00532847	0.123469	0.559916
688626	691262	+	CDS	LHU95_03290	tssH	UPY37731.1	type VI secretion system ATPase TssH	NA	0.19367	8.2712	0.207756	8.17921	0.289958	-0.186494	-0.314854	-0.208486	-0.66438	-0.789587	-0.918636	-0.644055	0.62104	0.671213	0.527033	0.863337	0.093602	0.0444531	0.0955217	0.454832
691511	691990	+	CDS	LHU95_03295	NA	UPY37732.1	type VI secretion system tube protein Hcp	NA	0.522128	11.2245	0.660207	10.9488	0.063253	-0.745286	-1.48774	-0.969998	-1.06975	-2.0131	-1.34015	-1.97331	0.979776	0.569896	0.452766	0.832937	0.373984	0.0967114	0.49207	0.564314
692078	693496	+	CDS	LHU95_03300	NA	UPY37733.1	hypothetical protein	NA	0.394141	8.13039	0.455156	7.83904	-0.113202	-0.954692	-1.65978	-1.02564	-0.911156	-1.63872	-1.63326	-1.8161	0.945871	0.316714	0.25336	0.730424	0.299494	0.0678505	0.195455	0.453973
693471	694172	-	CDS	LHU95_03305	NA	UPY37734.1	protein phosphatase 2C domain-containing protein	NA	0.138367	4.79699	0.152092	4.72357	0.166261	-0.139759	-0.0143375	0.0114964	-0.019142	-0.392231	-0.878777	-0.668347	0.729422	0.686319	0.988173	0.997379	0.954911	0.161387	0.0949611	0.388895
694169	694699	-	CDS	LHU95_03310	tagF	UPY37735.1	type VI secretion system-associated protein TagF	NA	0.175634	3.91589	0.168301	3.82419	-0.197638	-0.390337	-0.459227	-0.175981	0.183053	-0.58615	-0.914483	-0.49649	0.770679	0.391332	0.400647	0.886861	0.664889	0.130915	0.0957874	0.581459
694702	698208	-	CDS	LHU95_03315	tssM	UPY37736.1	type VI secretion system membrane subunit TssM	NA	0.162972	7.29328	0.163391	7.26606	0.0518121	0.0495531	0.0433875	0.130626	-0.304099	-0.296644	-0.577113	-0.594123	0.930925	0.912522	0.935515	0.887595	0.332293	0.326408	0.128676	0.388895
698208	699581	-	CDS	LHU95_03320	tssL	UPY37737.1	type VI secretion system protein TssL%2C long form	NA	0.148776	6.54525	0.144546	6.51098	0.156143	0.0638495	0.0494142	0.00929411	-0.546369	-0.639248	-0.63613	-0.770431	0.735665	0.867855	0.912746	0.997593	0.0676077	0.0309995	0.0978679	0.187822
699802	701139	-	CDS	LHU95_03325	tssK	UPY37738.1	type VI secretion system baseplate subunit TssK	NA	0.166408	5.48008	0.149857	5.45619	-0.395866	-0.443636	-0.234179	-0.235926	-0.0584727	-0.51424	-0.688073	-0.355612	0.44366	0.240877	0.580136	0.791863	0.877136	0.125917	0.101877	0.595723
701162	703099	-	CDS	LHU95_03330	tagH	UPY37739.1	type VI secretion system-associated FHA domain protein TagH	NA	0.134365	5.95285	0.132044	5.95126	-0.201003	-0.181091	-0.0817022	0.0176602	-0.394667	-0.753544	-0.734566	-0.52961	0.61108	0.52681	0.832246	0.988205	0.129513	0.00912799	0.0848649	0.388895
703301	703612	-	CDS	LHU95_03335	NA	UPY37740.1	PAAR domain-containing protein	NA	0.1448	4.48326	0.146124	4.46487	-0.479559	-0.603517	-0.57259	-0.501285	0.0380752	-0.517587	-0.340617	0.0277611	0.310658	0.10379	0.217804	0.644097	0.912209	0.0944684	0.410505	0.971784
703615	704217	-	CDS	LHU95_03340	NA	UPY37741.1	hypothetical protein	NA	0.130555	5.82735	0.145007	5.79132	-0.0775313	-0.328631	-0.38724	-0.197068	-0.0955163	-0.446379	-0.377701	-0.234947	0.863431	0.22982	0.34557	0.824709	0.722733	0.0751106	0.300905	0.706321
704219	706123	-	CDS	LHU95_03345	vgrG	UPY37742.1	type VI secretion system tip protein VgrG	NA	0.159331	8.13642	0.176892	8.15394	0.0809865	-0.0373069	0.0145041	0.0022826	-0.469576	-0.588889	-0.429097	-0.276777	0.881493	0.932631	0.984689	0.999569	0.122426	0.0528526	0.2389	0.652435
706205	709108	-	CDS	LHU95_03350	NA	UPY37743.1	caspase family protein	NA	0.177487	7.55642	0.183618	7.55753	0.33931	-0.0476075	0.109771	0.114945	-0.48337	-0.326897	-0.468633	-0.357512	0.513295	0.9261	0.827683	0.914564	0.168781	0.330681	0.258766	0.6178
709113	710117	-	CDS	LHU95_03355	NA	UPY37744.1	YMGG-like glycine zipper-containing protein	NA	0.16042	7.64292	0.170267	7.61383	0.084524	-0.178161	-0.279716	-0.0935817	-0.693912	-0.735453	-0.735075	-0.329345	0.878394	0.599858	0.485587	0.927294	0.0390962	0.023752	0.0955217	0.61707
710229	711188	+	CDS	LHU95_03360	NA	UPY37745.1	transglutaminase family protein	NA	0.151225	5.83575	0.182014	5.81661	0.0786994	-0.181351	-0.433795	-0.185621	0.0245533	-0.329668	-0.0999031	0.255336	0.88861	0.595772	0.400225	0.870481	0.945087	0.265637	0.877016	0.744325
711264	712433	+	CDS	LHU95_03365	NA	UPY37746.1	alpha/beta hydrolase	NA	0.112075	5.74503	0.122732	5.77808	0.0915094	0.0340632	-0.0926556	0.0838891	-0.278498	-0.406973	-0.0636918	-0.0989808	0.79656	0.912396	0.791168	0.913053	0.192979	0.0566955	0.877814	0.850759
712466	713869	-	CDS	LHU95_03370	NA	UPY37747.1	alkaline phosphatase family protein	NA	0.34836	6.95076	0.429867	6.64208	0.0200173	-1.13521	-1.94336	-1.09499	-1.60735	-1.55545	-1.37488	-2.10862	0.992436	0.187316	0.196992	0.676427	0.0561383	0.0520584	0.2389	0.367704
714082	714684	+	CDS	LHU95_03375	NA	UPY37748.1	hypothetical protein	NA	0.115131	3.47757	0.166884	3.45103	-0.306731	-0.181248	-0.597014	-0.401013	0.196469	-0.143547	0.0649556	0.0982535	0.503381	0.594715	0.308128	0.737456	0.521701	0.639629	0.931349	0.916264
714675	715490	+	CDS	LHU95_03380	NA	UPY37749.1	AAA family ATPase	NA	0.145634	4.70745	0.156709	4.69352	-0.0609243	-0.0414345	-0.26243	-0.15785	-0.103297	-0.125268	-0.169662	-0.00139755	0.915518	0.929428	0.577683	0.879415	0.756728	0.703087	0.740945	0.997757
715487	720136	+	CDS	LHU95_03385	bcsA	UPY37750.1	UDP-forming cellulose synthase catalytic subunit	NA	0.134075	7.85129	0.145627	7.87364	0.00355269	0.104699	0.0904162	0.0129154	0.00643268	0.211674	0.0439562	0.0296041	0.99537	0.707534	0.778063	0.988205	0.982813	0.35901	0.912444	0.952584
720281	723913	+	CDS	LHU95_03390	NA	UPY37751.1	BCSC C-terminal domain-containing protein	NA	0.204308	9.32796	0.286483	9.43367	0.316459	0.472932	0.583667	0.536897	-0.865174	-0.699183	-0.297191	-0.473439	0.608257	0.285311	0.422036	0.734003	0.0495137	0.0851305	0.710095	0.662986
723969	724928	-	CDS	LHU95_03395	NA	UPY37752.1	tripartite tricarboxylate transporter substrate binding protein	NA	0.157751	5.12314	0.176034	5.16672	0.395592	0.354162	0.490575	0.0164561	-0.644052	-0.361361	-0.135344	-0.475801	0.41805	0.324367	0.343201	0.994172	0.0636342	0.249305	0.818084	0.566617
725229	726323	+	CDS	LHU95_03400	NA	UPY37753.1	sulfite oxidase	Sulfur metabolism	0.185632	2.13396	0.182053	2.28472	-0.0563537	-0.219729	-0.0728403	0.212593	0.212455	0.116751	0.731538	0.754639	0.956775	0.728936	0.935515	0.887313	0.717155	0.845511	0.255022	0.539611
726392	726832	-	CDS	LHU95_03405	NA	UPY37754.1	Rrf2 family transcriptional regulator	NA	0.158345	3.72612	0.167826	3.84676	-0.430349	-0.0190459	0.129674	0.200553	0.351149	0.271952	0.388098	0.416489	0.445239	0.979754	0.822513	0.867988	0.354913	0.461521	0.446953	0.625745
726930	728120	-	CDS	LHU95_03410	NA	UPY37755.1	FAD-dependent monooxygenase	NA	0.211075	6.99963	0.225005	7.00948	-0.257603	0.315514	-0.151298	0.23206	0.196568	0.228325	-0.18537	0.377296	0.711626	0.505141	0.820704	0.867988	0.672013	0.605193	0.793558	0.683504
728362	729363	+	CDS	LHU95_03415	NA	UPY37756.1	nitronate monooxygenase family protein	NA	0.160928	6.16457	0.187507	6.2222	0.30854	0.177004	0.254208	0.180116	-0.96827	-0.437915	-0.237165	-0.356075	0.515527	0.621333	0.612765	0.874689	0.013168	0.15452	0.660996	0.652435
729424	729948	-	CDS	LHU95_03420	NA	UPY37757.1	Spy/CpxP family protein refolding chaperone	NA	0.190594	2.48502	0.216088	2.50955	0.0197523	-0.0943392	0.137585	-0.157712	1.28904	1.40064	1.19401	0.700705	0.986378	0.89716	0.871595	0.936156	0.0328141	0.0155142	0.121154	0.6178
729980	730333	-	CDS	LHU95_03425	NA	UPY37758.1	hypothetical protein	NA	0.338583	1.51452	0.321511	1.44051	-0.293112	-0.15595	-0.114553	-0.964064	1.31774	1.3105	0.878144	0.0868185	0.851142	0.90616	0.936452	0.729013	0.168007	0.149615	0.458522	0.97365
730650	731420	+	CDS	LHU95_03430	NA	UPY37759.1	sterol desaturase family protein	NA	0.254967	8.24364	0.258447	8.23547	-0.122303	0.226696	-0.160308	0.0370852	0.48007	0.105322	-0.0629112	0.518847	0.901207	0.72255	0.827683	0.988205	0.371164	0.856667	0.946259	0.618019
731622	732563	-	CDS	LHU95_03435	NA	UPY37760.1	hypothetical protein	NA	0.300522	2.80704	0.270419	2.79886	0.260991	0.0389469	0.0629416	0.0539532	-0.239437	0.280359	0.376559	-1.15451	0.83699	0.979754	0.960366	0.9863	0.745684	0.691629	0.665512	0.458385
732560	733495	-	CDS	LHU95_03440	NA	UPY37761.1	MlaD family protein	NA	0.177381	5.25412	0.192106	5.28261	0.361759	0.175976	0.275515	0.359755	-0.52666	-0.118745	-0.216707	-0.490837	0.515527	0.688564	0.607036	0.741224	0.161742	0.770279	0.713053	0.59146
733630	734049	-	CDS	LHU95_03445	NA	UPY37762.1	hypothetical protein	NA	0.125183	2.73945	0.181395	2.86949	-0.259604	-0.00223501	0.368639	0.394321	-0.120226	-0.279943	0.0582792	-0.386522	0.662015	0.996355	0.580031	0.768513	0.752728	0.410571	0.947938	0.718252
734208	735923	-	CDS	LHU95_03450	NA	UPY37763.1	AMP-binding protein	NA	0.151679	7.34856	0.181358	7.40205	-0.139566	0.412484	0.340193	0.31336	-0.170172	-0.242262	-0.240873	-0.271543	0.761062	0.188963	0.452179	0.73898	0.567847	0.38299	0.607874	0.698749
736021	737832	+	CDS	LHU95_03455	NA	UPY37764.1	M3 family oligoendopeptidase	NA	0.245827	8.96472	0.277554	8.92095	-0.308297	0.157919	-0.47838	-0.136371	0.329316	-0.170699	-0.186113	0.42153	0.698796	0.809392	0.49131	0.943334	0.527977	0.759301	0.827133	0.699997
737829	739199	+	CDS	LHU95_03460	NA	UPY37765.1	AarF/ABC1/UbiB kinase family protein	NA	0.186893	8.49099	0.213267	8.45393	-0.167363	0.221839	-0.394768	0.178012	0.30604	0.169671	-0.00879042	0.117566	0.778657	0.583934	0.43575	0.874689	0.406616	0.653029	0.990366	0.888599
739475	750223	-	CDS	LHU95_03465	NA	UPY37766.1	carboxypeptidase regulatory-like domain-containing protein	NA	0.193711	7.6451	0.270498	7.76572	-0.213441	0.850503	1.30533	-0.368262	0.496498	-0.0464309	0.0209236	0.0315375	0.735665	0.0635656	0.155545	0.82259	0.203736	0.913355	0.98557	0.984769
750582	751688	-	CDS	LHU95_03470	NA	UPY37767.1	alpha/beta hydrolase	NA	0.17552	6.59513	0.178309	6.65726	-0.0424133	0.246426	0.0503822	0.0643563	-0.445481	-0.0950617	0.00810845	0.331992	0.950955	0.520018	0.935515	0.963322	0.205964	0.803364	0.990366	0.652435
751770	754346	+	CDS	LHU95_03475	leuS	UPY37768.1	leucine--tRNA ligase	NA	0.150329	7.50006	0.16622	7.56913	-0.00665435	-0.0244904	0.208264	-0.0294223	0.364047	0.460292	0.509026	0.261049	0.993718	0.958098	0.600861	0.985913	0.199117	0.0961411	0.167547	0.660111
754336	754896	+	CDS	LHU95_03480	lptE	UPY37769.1	LPS assembly lipoprotein LptE	NA	0.177509	6.09461	0.173942	6.19303	0.184057	-0.204043	0.276593	0.271366	0.462431	0.77555	0.67884	0.360824	0.748921	0.610655	0.557581	0.784582	0.202993	0.0369944	0.126483	0.627058
754900	755913	+	CDS	LHU95_03485	holA	UPY37770.1	DNA polymerase III subunit delta	NA	0.177049	6.63084	0.17724	6.72568	0.396045	0.186945	0.413617	0.45685	0.196623	0.817029	0.694686	0.275581	0.444232	0.636811	0.381564	0.653162	0.59549	0.0270978	0.120158	0.704463
756246	756725	+	CDS	LHU95_03490	rpsF	UPY37771.1	30S ribosomal protein S6	NA	0.223566	5.96498	0.325503	6.06312	-0.415123	-0.702741	-0.0428936	-0.162027	1.61091	1.51049	1.69309	0.755346	0.55568	0.184131	0.978178	0.952476	0.00895549	0.00680852	0.0955217	0.6178
756730	757008	+	CDS	LHU95_03495	rpsR	UPY37772.1	30S ribosomal protein S18	NA	0.189252	5.33356	0.188243	5.41518	0.0373876	-0.30214	0.286385	0.133246	0.960103	0.869157	0.826253	0.389628	0.962987	0.495085	0.592135	0.914038	0.0319209	0.0364525	0.111512	0.641612
757056	757937	+	CDS	LHU95_03500	NA	UPY37773.1	hypothetical protein	NA	0.199133	7.52852	0.225599	7.59673	0.00729021	-0.613699	0.118538	0.220018	1.14012	0.981044	0.844615	0.379067	0.994791	0.168633	0.854615	0.868825	0.0166695	0.0219973	0.12992	0.668298
757951	758502	+	CDS	LHU95_03505	rplI	UPY37774.1	50S ribosomal protein L9	NA	0.147545	5.81416	0.165924	5.86654	-0.144364	-0.502612	-0.0616191	0.439436	1.0505	1.20811	0.965433	0.112564	0.758188	0.130073	0.908674	0.653162	0.00571252	0.00141892	0.0806052	0.879656
758618	759220	+	CDS	LHU95_03510	NA	UPY37775.1	LysE family translocator	NA	0.153754	4.12268	0.155997	4.12647	0.122636	-0.37354	-0.244162	-0.125209	-0.0905916	-0.53841	-0.0729366	-0.200609	0.838223	0.328035	0.606458	0.911196	0.812453	0.117518	0.908971	0.789892
759195	759896	-	CDS	LHU95_03515	NA	UPY37776.1	DJ-1/PfpI family protein	NA	0.128441	6.11758	0.153912	6.1373	0.116391	0.280976	0.179056	-0.0201254	-0.447801	-0.565891	-0.434911	-0.184593	0.766831	0.285043	0.663966	0.988205	0.0747842	0.0255983	0.24558	0.774713
759901	760851	-	CDS	LHU95_03520	NA	UPY37777.1	LysR family transcriptional regulator	NA	0.156473	4.333	0.173809	4.36848	-0.265661	0.0496279	0.124386	-0.231966	0.228947	0.254687	0.0302055	0.274897	0.624759	0.924733	0.827713	0.849694	0.527049	0.460008	0.972575	0.742175
760940	761938	+	CDS	LHU95_03525	NA	UPY37778.1	NAD(P)-dependent alcohol dehydrogenase	NA	0.172024	4.83218	0.164673	4.81634	0.482142	0.20651	-0.0153944	0.274451	-0.373524	0.0351658	-0.173884	-0.157775	0.379935	0.61775	0.988173	0.784428	0.311733	0.93184	0.740637	0.830891
761907	762872	-	CDS	LHU95_03530	NA	UPY37779.1	tripartite tricarboxylate transporter substrate binding protein	NA	0.192603	6.12617	0.23696	6.25787	0.618803	0.703896	0.630557	0.910394	-1.04931	-0.393698	0.00439796	-0.382005	0.298711	0.120711	0.34557	0.605694	0.0212268	0.29618	0.995234	0.711305
763060	763812	-	CDS	LHU95_03535	NA	UPY37780.1	SDR family oxidoreductase	NA	0.19417	2.73425	0.195483	2.72291	-0.470964	-0.776985	-0.16106	-0.254915	0.747566	0.284492	-0.191533	0.135234	0.566236	0.205599	0.832916	0.870508	0.149885	0.585526	0.824308	0.910041
763960	765462	-	CDS	LHU95_03540	NA	UPY37781.1	tripartite tricarboxylate transporter permease	NA	0.135973	7.50785	0.157678	7.5313	-0.0823239	-0.0780003	-0.00923545	-0.0445688	0.233435	0.155969	0.167799	-0.00446643	0.84786	0.806618	0.99064	0.967937	0.340686	0.520567	0.672957	0.997513
765486	766088	-	CDS	LHU95_03545	NA	UPY37782.1	hypothetical protein	NA	0.180077	5.6425	0.225267	5.57427	-0.358324	-0.687118	-0.605752	-0.588102	1.05354	0.209572	0.194506	0.250847	0.519078	0.114134	0.34557	0.670783	0.0167317	0.579745	0.791577	0.796816
766179	767150	-	CDS	LHU95_03550	NA	UPY37783.1	tripartite tricarboxylate transporter substrate binding protein	NA	0.148322	5.55939	0.18043	5.63903	-0.213709	-0.248621	0.187994	-0.156971	0.777664	0.788231	0.813388	0.390242	0.651444	0.45281	0.715837	0.894448	0.0233372	0.0154615	0.104903	0.621945
767340	768515	+	CDS	LHU95_03555	NA	UPY37784.1	M20 family metallopeptidase	NA	0.165287	3.94474	0.158241	4.04755	0.292902	0.322481	0.485193	0.275056	-0.251712	-0.237392	0.0913104	-0.00938068	0.612506	0.436343	0.333335	0.788507	0.50784	0.510405	0.87886	0.996157
768512	769279	+	CDS	LHU95_03560	NA	UPY37785.1	creatininase family protein	NA	0.204625	4.66636	0.189873	4.68794	0.182141	-0.128505	-0.109153	0.0776437	-0.560081	-0.462684	-0.273584	-0.280438	0.806661	0.826016	0.8605	0.963164	0.2098	0.275396	0.635348	0.743291
769276	770217	+	CDS	LHU95_03565	NA	UPY37786.1	2-dehydropantoate 2-reductase	NA	0.174818	4.9646	0.156847	4.96232	0.188176	0.0330051	-0.0315853	-0.151193	-0.212121	-0.237704	-0.0348348	-0.262949	0.754463	0.958098	0.961987	0.884118	0.586892	0.518036	0.957747	0.711839
770308	771294	-	CDS	LHU95_03570	NA	UPY37787.1	tripartite tricarboxylate transporter substrate binding protein	NA	0.279905	3.9329	0.336364	3.97781	-0.059731	-0.00890358	0.0434495	-0.126965	0.212043	-0.0184563	-0.0354865	0.339839	0.96283	0.993151	0.978977	0.964629	0.748322	0.978316	0.982994	0.824886
771359	772453	-	CDS	LHU95_03575	NA	UPY37788.1	hypothetical protein	NA	0.185336	3.54661	0.167844	3.54493	-0.220698	-0.179243	-0.0252467	-0.431367	-0.272435	-0.441423	-0.309409	-0.426134	0.759202	0.745295	0.978121	0.730424	0.528098	0.271238	0.549827	0.6178
772622	772954	-	CDS	LHU95_03580	NA	UPY37789.1	AzlD domain-containing protein	NA	0.140993	4.64121	0.134032	4.6721	0.476058	0.47073	0.137579	0.223908	-0.229524	-0.419625	0.149634	0.0396045	0.298711	0.162524	0.743504	0.788213	0.458937	0.15423	0.730146	0.952584
772941	773618	-	CDS	LHU95_03585	NA	UPY37790.1	AzlC family ABC transporter permease	NA	0.192402	6.40605	0.240007	6.47184	0.692643	0.596782	0.49964	0.494038	-0.910584	-0.368909	-0.107792	-0.197961	0.24705	0.169204	0.452179	0.730424	0.0356301	0.32649	0.900093	0.850866
773785	774441	-	CDS	LHU95_03590	NA	UPY37791.1	glycosyltransferase	NA	0.123088	3.39659	0.120085	3.42339	-0.45346	-0.116243	-0.116669	-0.0232062	-0.514336	-0.533696	-0.397817	-0.578921	0.377643	0.784009	0.806315	0.988205	0.119048	0.0923919	0.323282	0.454832
774530	775654	+	CDS	LHU95_03595	NA	UPY37792.1	PA0069 family radical SAM protein	NA	0.323161	7.87287	0.304112	7.86406	0.0947192	-0.165614	-0.133512	0.212834	0.870266	1.13203	0.532185	0.442203	0.944871	0.857711	0.891094	0.912178	0.219597	0.104712	0.513972	0.737088
775614	776504	-	CDS	LHU95_03600	NA	UPY37793.1	RNA methyltransferase	NA	0.11585	4.42979	0.107778	4.48545	0.109989	0.102068	0.0434433	0.188228	0.424223	0.143593	0.278075	0.452738	0.793706	0.743536	0.91226	0.784582	0.1012	0.571158	0.36517	0.446652
776501	776884	-	CDS	LHU95_03605	NA	UPY37794.1	DUF305 domain-containing protein	NA	0.158264	3.08802	0.150714	3.1628	-0.100982	-0.263956	-0.0673052	-0.177358	0.754897	0.283358	0.552265	0.861421	0.893824	0.561717	0.918973	0.88245	0.0771276	0.487413	0.262747	0.384776
776937	778364	-	CDS	LHU95_03610	cysS	UPY37795.1	cysteine--tRNA ligase	NA	0.201781	6.07595	0.247803	6.25774	0.051224	0.463226	0.602961	0.0417169	-0.168206	-0.31428	0.273511	0.62676	0.95076	0.309868	0.389106	0.9863	0.705927	0.443449	0.720809	0.590726
778484	779818	-	CDS	LHU95_03615	NA	UPY39286.1	glutamate--tRNA ligase	NA	0.160732	7.19362	0.17709	7.13524	-0.202104	0.333206	-0.283007	0.0342693	0.64315	0.586707	0.2295	0.147779	0.677539	0.31676	0.527033	0.985182	0.0526978	0.0601729	0.628035	0.832043
779815	780225	-	CDS	LHU95_03620	NA	UPY37796.1	hypothetical protein	NA	0.153855	6.1888	0.155437	6.12356	-0.0450633	0.350082	-0.108267	-0.0889809	0.525577	0.385776	-0.0222367	0.0816894	0.937533	0.285311	0.8107	0.935998	0.0932171	0.187348	0.97583	0.905758
780222	781886	-	CDS	LHU95_03625	NA	UPY37797.1	NAD+ synthase	NA	0.211779	7.21742	0.229275	7.16091	-0.0598321	0.412351	-0.195291	-0.111724	0.571342	0.356874	0.109417	0.312579	0.943351	0.3802	0.7642	0.947953	0.193255	0.399442	0.888426	0.742773
782009	782887	-	CDS	LHU95_03630	NA	UPY37798.1	DMT family transporter	NA	0.150753	4.75797	0.179207	4.92507	-0.0131289	-0.0353931	0.382378	0.782041	0.217749	0.529449	0.45268	0.229774	0.986378	0.943989	0.452766	0.605694	0.512194	0.0939436	0.346326	0.778225
782991	784145	-	CDS	LHU95_03635	NA	UPY37799.1	nicotinate phosphoribosyltransferase	NA	0.207821	6.51207	0.237534	6.61463	0.34655	0.200226	0.416514	0.912943	-0.122961	0.65739	0.332766	-0.198953	0.593413	0.688564	0.520291	0.605694	0.788997	0.115608	0.623151	0.84745
784142	785536	-	CDS	LHU95_03640	NA	UPY37800.1	3-deoxy-7-phosphoheptulonate synthase class II	NA	0.138748	6.59731	0.134444	6.64217	-0.0531523	0.0673778	0.130358	8.7291e-05	-0.0260075	-0.175561	0.0375655	-0.140065	0.909884	0.843197	0.704583	0.999569	0.927581	0.489029	0.935061	0.784868
785678	787054	-	CDS	LHU95_03645	gorA	UPY37801.1	glutathione-disulfide reductase	Oxidative stress	0.187594	7.47782	0.200035	7.46576	-0.0773292	0.361421	0.0728563	0.206984	-0.0266585	0.0649266	-0.234935	-0.269162	0.909884	0.371748	0.906451	0.864745	0.951352	0.875549	0.668145	0.740416
787148	787594	-	CDS	LHU95_03650	NA	UPY37802.1	MaoC family dehydratase	NA	0.129528	4.77135	0.132065	4.84359	0.135735	0.165647	0.238842	0.135943	-0.258554	-0.268751	-0.196058	0.113132	0.759202	0.589017	0.537623	0.874689	0.338	0.298786	0.622196	0.854577
787612	788565	-	CDS	LHU95_03655	NA	UPY37803.1	class I SAM-dependent methyltransferase	NA	0.218377	5.07189	0.232396	5.11686	-0.255625	-0.0395793	-0.0419615	-0.0124121	0.255255	-0.204686	-0.155075	0.246538	0.740748	0.961158	0.966503	0.998825	0.604293	0.674475	0.851023	0.812171
788804	789208	-	CDS	LHU95_03660	NA	UPY37804.1	VOC family protein	NA	0.208369	8.15826	0.225325	8.11697	0.42884	0.203321	-0.109857	0.199598	-0.678259	0.0782182	-0.181022	-0.398468	0.493685	0.673135	0.861915	0.874689	0.115591	0.865829	0.779625	0.650949
789310	790098	+	CDS	LHU95_03665	NA	UPY37805.1	cyclase family protein	NA	0.15391	5.0061	0.158729	5.03649	-0.0874842	0.318506	0.237917	-0.286001	-0.279648	-0.643756	-0.26456	-0.151773	0.882079	0.364216	0.600568	0.761214	0.385178	0.0489321	0.553955	0.827557
790095	791033	+	CDS	LHU95_03670	NA	UPY37806.1	tripartite tricarboxylate transporter substrate binding protein	NA	0.114979	4.71501	0.124426	4.72239	0.0511259	-0.0466294	-0.0872326	-0.101171	-0.19066	-0.34282	-0.291619	-0.0757671	0.909884	0.892296	0.832246	0.911196	0.432357	0.139968	0.409662	0.901378
791097	792920	-	CDS	LHU95_03675	glmS	UPY37807.1	glutamine--fructose-6-phosphate transaminase (isomerizing)	NA	0.136754	6.21551	0.127323	6.26593	0.229285	0.139872	0.271939	0.162369	-0.00665034	0.166057	0.199734	-0.0732122	0.553629	0.631216	0.405715	0.82259	0.983076	0.514462	0.534538	0.890946
793036	793788	-	CDS	LHU95_03680	NA	UPY37808.1	enoyl-CoA hydratase/isomerase family protein	NA	0.139006	6.62354	0.158812	6.65269	0.497499	0.427122	0.306219	0.299089	-0.650257	-0.389067	-0.244402	-0.288644	0.223166	0.137711	0.452192	0.735639	0.025276	0.120534	0.549827	0.652435
793822	795066	-	CDS	LHU95_03685	NA	UPY37809.1	molybdopterin molybdotransferase MoeA	NA	0.157317	5.30169	0.158201	5.35771	-0.109382	-0.309338	0.00411508	-0.171018	0.653496	0.546455	0.575022	0.474467	0.84813	0.386071	0.997828	0.867988	0.0601624	0.0910502	0.160339	0.510279
795136	795636	-	CDS	LHU95_03690	mobB	UPY37810.1	molybdopterin-guanine dinucleotide biosynthesis protein B	NA	0.163682	4.61245	0.17498	4.68024	0.0341816	-0.218619	0.134553	0.119872	0.68703	0.450613	0.509236	0.347656	0.961418	0.576308	0.802438	0.924644	0.0610586	0.176637	0.266343	0.657578
795785	796801	-	CDS	LHU95_03695	NA	UPY37811.1	formate dehydrogenase subunit gamma	NA	0.137019	6.84508	0.156109	6.80812	-0.328592	-0.420719	-0.471002	-0.135253	0.403697	-0.0782792	-0.201182	-0.117482	0.379935	0.133768	0.271604	0.879945	0.114898	0.775778	0.6279	0.852761
796873	797469	-	CDS	LHU95_03700	fdh3B	UPY37812.1	formate dehydrogenase FDH3 subunit beta	NA	0.145881	6.00475	0.166207	6.04365	-0.570844	-0.290894	-0.100528	-0.0926548	0.0210761	-0.196577	-0.274337	-0.108839	0.216784	0.354169	0.839797	0.936847	0.949696	0.488491	0.542134	0.883838
797482	800421	-	CDS	LHU95_03705	NA	UPY37813.1	formate dehydrogenase subunit alpha	NA	0.145362	8.2143	0.166666	8.2174	-0.347386	-0.250139	-0.221214	-0.18692	-0.0843254	-0.399947	-0.315118	-0.235558	0.379935	0.380397	0.527986	0.810367	0.763032	0.12008	0.341674	0.659448
800441	800671	-	CDS	LHU95_03710	NA	UPY37814.1	twin-arginine translocation signal domain-containing protein	NA	0.149475	5.22717	0.159279	5.22507	0.380519	0.179935	0.204254	0.154861	-0.372039	0.0414052	-0.135459	-0.408404	0.416403	0.615428	0.649662	0.878281	0.243028	0.906693	0.796305	0.59146
800711	801493	-	CDS	LHU95_03715	NA	UPY37815.1	molecular chaperone TorD family protein	NA	0.164771	7.06048	0.192166	7.08176	0.0497178	0.127769	0.022211	-0.122367	-0.374022	-0.483749	-0.307649	-0.0239845	0.936608	0.745295	0.978959	0.923023	0.243964	0.120534	0.538726	0.982136
801589	802386	-	CDS	LHU95_03720	NA	UPY37816.1	DUF3306 domain-containing protein	NA	0.129907	6.49597	0.159476	6.47723	0.0357504	0.0314176	-0.0349836	-0.427747	-0.0781472	-0.103384	-0.00518356	-0.0897154	0.936798	0.928614	0.949425	0.653162	0.756649	0.67598	0.992986	0.896848
802386	802886	-	CDS	LHU95_03725	NA	UPY37817.1	DUF3305 domain-containing protein	NA	0.137611	6.21263	0.152639	6.21105	0.158852	0.246588	0.189927	-0.349322	-0.377053	-0.175797	-0.097765	-0.190535	0.704269	0.384907	0.637017	0.676427	0.155766	0.496136	0.845738	0.763676
803369	804397	-	CDS	LHU95_03730	NA	UPY37818.1	DUF6352 family protein	NA	0.138355	6.862	0.148203	6.84147	-0.0634556	0.45567	0.0854685	-0.0521314	0.186065	0.314019	0.0327297	0.0807129	0.892484	0.116642	0.832517	0.963164	0.475784	0.200856	0.949823	0.895864
804394	804999	-	CDS	LHU95_03735	NA	UPY37819.1	DUF6505 family protein	NA	0.146971	5.7698	0.193576	5.70932	-0.335257	0.267048	-0.368848	-0.242474	0.488175	0.16024	-0.0601227	0.258529	0.44494	0.405255	0.491755	0.852427	0.109125	0.59605	0.937242	0.761954
804984	805727	-	CDS	LHU95_03740	NA	UPY37820.1	biotin/lipoate--protein ligase family protein	NA	0.187089	6.07587	0.194753	6.05557	-0.333685	0.290861	-0.0156923	-0.142987	0.540373	0.237208	0.0142334	0.163284	0.567769	0.489264	0.989283	0.911196	0.166832	0.538907	0.986819	0.850662
805812	807845	+	CDS	LHU95_03745	NA	UPY37821.1	4Fe-4S dicluster domain-containing protein	NA	0.169626	8.09852	0.179417	8.14018	-0.0596921	0.122141	-0.00741483	0.125097	0.209947	0.107085	0.202976	0.2427	0.919489	0.764439	0.992719	0.895853	0.533103	0.765624	0.635348	0.698749
807852	808298	-	CDS	LHU95_03750	rnhA	UPY37822.1	ribonuclease HI	NA	0.131944	2.68892	0.21317	2.82227	-0.673856	-0.773512	-0.0626996	0.120012	0.676401	0.46392	0.388684	0.694236	0.268061	0.100059	0.946948	0.953642	0.0809921	0.197279	0.602377	0.577845
808295	809272	-	CDS	LHU95_03755	NA	UPY37823.1	homoserine kinase	NA	0.133998	5.27903	0.18417	5.4389	-0.0880223	-0.0077155	0.710276	0.371562	-0.181965	-0.0104463	0.0796601	-0.185784	0.85457	0.989547	0.214781	0.736417	0.51463	0.971621	0.906179	0.816722
809276	810229	-	CDS	LHU95_03760	ispH	UPY37824.1	4-hydroxy-3-methylbut-2-enyl diphosphate reductase	NA	0.307489	8.7713	0.363815	8.84887	1.00865	0.839884	0.882738	0.901006	-1.26984	0.0171807	-0.175863	-0.353464	0.306563	0.238872	0.381564	0.663236	0.069956	0.981842	0.888426	0.816722
810354	810887	+	CDS	LHU95_03765	NA	UPY37825.1	hypothetical protein	NA	0.171749	5.0906	0.174779	5.07841	-0.000246635	-0.0752443	-0.124833	-0.339476	-0.242321	-0.48464	-0.438852	-0.0499007	0.999985	0.882686	0.820704	0.739715	0.514803	0.165538	0.343395	0.952584
811077	812057	-	CDS	LHU95_03770	NA	UPY37826.1	tripartite tricarboxylate transporter substrate binding protein BugD	NA	0.13872	5.36087	0.133672	5.42748	-0.0617813	-0.0831636	0.119309	-0.0157228	0.116209	0.0679358	0.258144	0.0718982	0.904244	0.818693	0.761779	0.988205	0.698175	0.826546	0.463869	0.905758
812254	812793	+	CDS	LHU95_03775	NA	UPY37827.1	carboxymuconolactone decarboxylase family protein	NA	0.147978	3.52846	0.157996	3.5791	-0.347218	-0.263906	-0.240369	-0.267293	-0.655451	-0.812934	-0.371509	-0.0799134	0.519078	0.510896	0.642039	0.818425	0.0808437	0.0305963	0.455957	0.930353
812794	813669	-	CDS	LHU95_03780	NA	UPY37828.1	helix-turn-helix transcriptional regulator	NA	0.166436	5.47019	0.159247	5.53466	0.276115	0.67139	0.494426	0.453147	-0.284756	0.466143	-0.0044364	0.320964	0.608257	0.100775	0.295841	0.653162	0.425758	0.167593	0.993748	0.646952
813753	814457	+	CDS	LHU95_03785	NA	UPY37829.1	ABC transporter permease	NA	0.317642	5.13148	0.296314	5.31516	0.132077	0.0953873	0.560891	0.56414	1.02299	0.427934	0.705199	0.935084	0.919489	0.927231	0.504299	0.741224	0.156032	0.542869	0.383239	0.508632
814463	815149	+	CDS	LHU95_03790	NA	UPY37830.1	ATP-binding cassette domain-containing protein	NA	0.293506	5.00033	0.268982	5.10309	0.560613	0.247957	0.49823	0.79339	0.660337	0.508606	0.497549	0.4041	0.573639	0.764877	0.520291	0.653162	0.308315	0.418393	0.507828	0.742175
815155	815976	+	CDS	LHU95_03795	NA	UPY37831.1	substrate-binding domain-containing protein	NA	0.202108	4.4051	0.19989	4.37874	0.0682567	0.0999956	-0.043439	0.213428	0.707134	0.535885	0.142879	0.0591889	0.936608	0.867855	0.958441	0.868825	0.114244	0.203104	0.84185	0.952584
816213	816932	-	CDS	LHU95_03800	NA	UPY37832.1	aspartate/glutamate racemase family protein	NA	0.127064	5.15049	0.163878	5.25632	0.0436773	0.0689433	0.281537	0.0998623	-0.00752811	0.23767	0.486798	0.142931	0.930701	0.842591	0.541146	0.935129	0.981306	0.343777	0.242848	0.846833
817079	818692	+	CDS	LHU95_03805	NA	UPY37833.1	ABC transporter substrate-binding protein	NA	0.148726	5.45517	0.173155	5.43643	-0.335858	-0.21561	-0.313936	-0.459886	0.118145	-0.513878	-0.451922	0.16375	0.455405	0.521061	0.514376	0.66124	0.715509	0.0888145	0.31709	0.827509
818784	819737	+	CDS	LHU95_03810	NA	UPY37834.1	ABC transporter permease	NA	0.156003	5.72028	0.172021	5.68028	-0.272861	-0.460122	-0.532428	-0.4103	0.170857	-0.210082	-0.376236	0.149324	0.575919	0.191475	0.295841	0.676427	0.614347	0.506713	0.41295	0.845067
819734	820633	+	CDS	LHU95_03815	NA	UPY37835.1	ABC transporter permease	NA	0.189993	5.54331	0.24059	5.49313	-0.415785	-0.53247	-0.701039	-0.48999	0.27308	-0.666625	-0.447562	0.106599	0.492302	0.221681	0.320413	0.737456	0.508584	0.0944684	0.504571	0.929111
820900	821217	-	CDS	LHU95_03820	NA	UPY37836.1	hypothetical protein	NA	0.186721	2.03523	0.165382	2.02141	-0.316221	-0.0170638	-0.168386	-0.353041	0.0432028	-0.376509	-0.357644	-0.217113	0.730979	0.989085	0.822154	0.816245	0.945504	0.489029	0.619889	0.852282
821408	823249	-	CDS	LHU95_03825	NA	UPY37837.1	efflux RND transporter periplasmic adaptor subunit	NA	0.166958	7.0086	0.172827	7.03754	0.252514	0.468432	0.143788	0.455743	-0.526069	0.0488176	-0.160407	-0.0521336	0.608257	0.188963	0.762559	0.653162	0.114213	0.894112	0.74514	0.944991
823253	825253	-	CDS	LHU95_03830	NA	UPY37838.1	hypothetical protein	NA	0.125841	5.54571	0.119674	5.5665	0.0784549	-0.0413246	0.023751	0.20073	-0.179775	0.122955	-0.207539	-0.0945932	0.858374	0.909078	0.958963	0.762848	0.485379	0.631768	0.516189	0.858455
825253	827424	-	CDS	LHU95_03835	NA	UPY37839.1	hypothetical protein	NA	0.194848	6.97877	0.226967	7.02672	0.557745	0.642087	0.557653	0.664946	-0.72371	0.216468	-0.0724689	-0.36933	0.344602	0.141167	0.367175	0.653162	0.0770985	0.584062	0.930786	0.693467
827431	828300	-	CDS	LHU95_03840	NA	UPY37840.1	HlyD family efflux transporter periplasmic adaptor subunit	NA	0.161071	4.52998	0.159499	4.54642	0.207585	0.157873	0.132094	0.220846	-0.76859	-0.447103	-0.349619	-0.672678	0.713518	0.704906	0.791168	0.835693	0.0427742	0.177005	0.430802	0.422132
828297	830087	-	CDS	LHU95_03845	NA	UPY37841.1	TolC family protein	NA	0.138276	6.5816	0.138166	6.60594	0.181381	0.0802994	0.116161	-0.0104771	-0.375345	-0.277422	-0.20512	-0.121618	0.651444	0.811005	0.755446	0.994408	0.149552	0.26202	0.555543	0.822897
830119	883647	-	CDS	LHU95_03850	NA	UPY39433.1	Ig-like domain-containing protein	NA	0.192905	10.0779	0.229882	10.0917	0.266678	-0.0244398	0.0630019	0.228455	-0.47572	-0.121617	-0.239593	-0.391503	0.662587	0.974561	0.925638	0.853523	0.223195	0.77489	0.669006	0.630746
883882	884513	+	CDS	LHU95_03855	NA	NA	transposase	NA	0.150889	3.44425	0.149256	3.54398	0.0718334	0.398935	0.410359	0.0233382	0.375241	0.327592	0.412368	0.670109	0.919489	0.335747	0.417169	0.988205	0.318472	0.368665	0.379644	0.454534
884813	885139	-	CDS	LHU95_03860	NA	UPY39287.1	transposase	NA	0.174495	2.38346	0.20602	2.37064	-0.288617	-0.300408	-0.239494	-0.911141	0.430918	-0.525743	0.19291	-0.110737	0.716006	0.589032	0.762559	0.644097	0.368712	0.264632	0.82503	0.936646
885154	885951	-	CDS	LHU95_03865	NA	UPY37842.1	enoyl-CoA hydratase/isomerase family protein	NA	0.215222	5.04902	0.265261	5.18481	0.103768	-0.127906	0.340327	0.321993	-0.384819	-0.802385	-0.0114661	-0.351047	0.902947	0.835147	0.65271	0.85704	0.398334	0.0753326	0.99124	0.764186
885948	888749	-	CDS	LHU95_03870	NA	UPY37843.1	Rne/Rng family ribonuclease	NA	0.134056	6.19721	0.193509	6.32647	-0.12045	0.108466	0.336244	0.0561247	-0.204223	-0.722441	-0.059042	0.0322714	0.770679	0.72255	0.520291	0.975703	0.420302	0.0100607	0.935061	0.972331
889456	890142	+	CDS	LHU95_03875	NA	UPY37844.1	N-acetylmuramoyl-L-alanine amidase	NA	0.158366	7.59015	0.189191	7.70361	0.0304373	0.237513	0.278205	0.405995	-0.559245	-0.458886	-0.169858	-0.107415	0.95857	0.468814	0.554233	0.671657	0.0751643	0.119333	0.744337	0.888621
890585	893476	+	CDS	LHU95_03880	NA	UPY37845.1	2-oxoglutarate dehydrogenase E1 component	NA	0.16434	8.35658	0.192041	8.42418	0.00677778	-0.0745403	0.115189	0.0172508	-0.433202	-0.420071	-0.0911975	-0.21545	0.993718	0.857553	0.804866	0.990464	0.166353	0.161699	0.868691	0.747616
893555	894787	+	CDS	LHU95_03885	odhB	UPY37846.1	2-oxoglutarate dehydrogenase complex dihydrolipoyllysine-residue succinyltransferase	NA	0.139403	7.90075	0.158957	7.96381	-0.0427829	-0.0752849	0.0569927	-0.0186329	-0.240554	-0.278059	0.0678185	-0.148268	0.925997	0.816336	0.889052	0.988205	0.337701	0.249238	0.877008	0.780463
894791	895018	+	CDS	LHU95_03890	NA	UPY37847.1	hypothetical protein	NA	0.155526	5.95468	0.144317	6.01284	-0.292171	-0.255235	-0.079662	-0.205157	-0.132311	-0.343269	-0.0545915	0.0313243	0.528271	0.453392	0.85174	0.808821	0.690434	0.251571	0.914645	0.961539
895091	895513	-	CDS	LHU95_03895	NA	UPY37848.1	DUF1489 domain-containing protein	NA	0.252103	8.16637	0.264088	8.1564	0.142537	0.399402	-0.108972	0.207555	-0.248709	0.0447007	-0.0908944	0.239892	0.880353	0.486792	0.894402	0.896279	0.659104	0.940026	0.922186	0.822735
895559	896302	-	CDS	LHU95_03900	NA	UPY37849.1	hypothetical protein	NA	0.193347	4.52811	0.283335	4.83082	-0.100288	0.5764	0.704588	1.06228	0.0720698	0.124532	0.796425	0.585106	0.901207	0.213974	0.400996	0.605694	0.877168	0.786092	0.287987	0.652435
896514	896972	-	CDS	LHU95_03905	NA	UPY37850.1	isoprenylcysteine carboxylmethyltransferase family protein	NA	0.24515	9.43702	0.265392	9.43008	-0.10312	0.203324	-0.237508	0.132508	0.496227	0.0173418	0.0160338	0.4008	0.909884	0.744201	0.733286	0.93743	0.327676	0.97477	0.986819	0.690584
896965	897798	-	CDS	LHU95_03910	NA	UPY37851.1	folate-binding protein	NA	0.24829	9.95202	0.276011	9.98662	0.0670796	0.444503	0.10173	0.198416	0.251372	-0.0767655	0.0708552	0.461731	0.945871	0.431337	0.902269	0.904278	0.650796	0.895169	0.941424	0.657909
897871	898782	+	CDS	LHU95_03915	NA	UPY37852.1	glycosyltransferase family 9 protein	NA	0.126758	6.05586	0.120036	6.07834	-0.0154336	-0.0910001	-0.102989	-0.0215231	0.106113	0.0766738	0.0570852	0.155719	0.976596	0.763015	0.758234	0.9863	0.678768	0.771799	0.884709	0.744325
898779	899558	+	CDS	LHU95_03920	NA	UPY37853.1	glycosyltransferase family 2 protein	NA	0.139933	5.74926	0.140844	5.70438	-0.0737206	-0.214459	-0.535193	-0.227175	0.548818	0.305478	0.229208	0.292434	0.886267	0.487155	0.213976	0.784582	0.0660693	0.26202	0.555213	0.630746
899569	900528	+	CDS	LHU95_03925	NA	UPY37854.1	glycosyltransferase	NA	0.128167	4.67584	0.122175	4.66917	0.0385384	-0.320713	-0.141334	-0.0870837	0.394205	0.496087	0.235019	0.0808762	0.943103	0.285043	0.70011	0.923023	0.153426	0.0670204	0.504571	0.895484
900546	901529	+	CDS	LHU95_03930	NA	UPY39288.1	glycosyltransferase	NA	0.174726	3.74791	0.157924	3.84442	0.0405162	-0.132425	0.296398	0.170924	0.485732	0.409875	0.350129	0.434712	0.962411	0.809392	0.558322	0.879945	0.239256	0.29722	0.476282	0.604242
901541	903292	+	CDS	LHU95_03935	asnB	UPY37855.1	asparagine synthase (glutamine-hydrolyzing)	NA	0.164117	5.72826	0.16636	5.85161	0.363416	0.145977	0.485554	0.397522	0.0771351	0.623249	0.635817	0.314981	0.461063	0.719035	0.307614	0.671657	0.832111	0.0636545	0.139045	0.657417
903293	904093	-	CDS	LHU95_03940	NA	UPY39289.1	ABC transporter permease	NA	0.175231	7.90833	0.206661	8.0221	-0.141856	0.26264	0.125141	0.682801	0.197212	0.320438	0.199629	0.35847	0.799848	0.481006	0.822513	0.605694	0.58064	0.330681	0.722635	0.651211
904228	905004	-	CDS	LHU95_03945	NA	UPY39290.1	ABC transporter ATP-binding protein	NA	0.235856	8.20264	0.230159	8.20927	0.28714	0.649342	0.131349	0.582159	-0.120059	0.413477	0.02046	0.0609505	0.711626	0.215568	0.833299	0.653162	0.821151	0.381269	0.983185	0.951242
905116	906072	+	CDS	LHU95_03950	NA	UPY37856.1	tripartite tricarboxylate transporter substrate binding protein	NA	0.129544	4.9583	0.127811	4.9832	0.237826	0.343787	0.197255	0.333745	-0.529549	-0.588108	-0.514763	-0.368698	0.567769	0.246467	0.600861	0.671657	0.0615574	0.0343025	0.135794	0.554317
906092	908392	-	CDS	LHU95_03955	metE	UPY37857.1	5-methyltetrahydropteroyltriglutamate--homocysteine S-methyltransferase	NA	0.293752	6.06128	0.282206	6.13174	0.807655	0.678323	0.550058	1.21254	0.717268	1.01994	0.850317	0.0714002	0.404998	0.331043	0.488199	0.605694	0.264824	0.107341	0.242848	0.955483
908465	908680	-	CDS	LHU95_03960	NA	UPY37858.1	DUF1289 domain-containing protein	NA	0.518573	3.66249	0.472078	3.70623	-0.495924	-0.114512	0.307545	0.956326	2.34969	1.34494	1.29102	1.11508	0.837891	0.960592	0.856352	0.746259	0.073948	0.258445	0.337916	0.629559
909164	910480	+	CDS	LHU95_03965	NA	UPY37859.1	dihydroorotase	NA	0.126534	5.49914	0.15159	5.53032	-0.122836	0.04021	-0.0472784	-0.0686619	0.251984	0.216864	0.371275	0.0682529	0.765146	0.912522	0.932745	0.956107	0.318589	0.376817	0.344997	0.926839
910508	911188	+	CDS	LHU95_03970	NA	UPY37860.1	type 1 glutamine amidotransferase	NA	0.217933	3.75244	0.222472	3.73482	0.190704	-0.14411	-0.159457	0.371902	0.440524	0.663619	0.352048	-0.307498	0.82315	0.830486	0.832517	0.799039	0.369852	0.155533	0.609186	0.779196
911386	911808	-	CDS	LHU95_03975	NA	UPY37861.1	hypothetical protein	NA	0.121123	3.006	0.172478	2.98287	-0.376387	-0.128058	-0.313993	-0.202112	-0.28537	-0.565834	-0.52713	-0.454621	0.455405	0.763009	0.602145	0.88242	0.386038	0.0814349	0.347824	0.640176
911954	912604	+	CDS	LHU95_03980	NA	UPY37862.1	tetratricopeptide repeat protein	NA	0.171138	6.13536	0.176081	6.24355	0.300569	0.367908	0.79172	0.453134	-0.0675514	0.624326	0.461627	-0.265419	0.565849	0.324367	0.155545	0.654474	0.85881	0.0686537	0.291012	0.725213
912605	913969	+	CDS	LHU95_03985	NA	UPY37863.1	PQQ-binding-like beta-propeller repeat protein	NA	0.144333	6.99397	0.163381	7.00493	-0.0594586	0.00947032	0.134647	0.0655555	0.253429	0.28368	0.0803482	-0.226086	0.902947	0.987016	0.761779	0.956915	0.343627	0.269158	0.877016	0.725213
914012	915421	+	CDS	LHU95_03990	der	UPY37864.1	ribosome biogenesis GTPase Der	NA	0.140815	6.72072	0.15741	6.77466	0.0276797	0.15071	0.33589	0.225763	0.0151534	0.113801	0.0919915	-0.29385	0.95857	0.601025	0.407583	0.791863	0.960308	0.674573	0.854844	0.638873
915427	916011	-	CDS	LHU95_03995	NA	UPY37865.1	transposase	NA	0.215905	2.39038	0.257458	2.35481	0.24023	0.446252	-0.0483993	0.140403	-1.40489	-1.54033	-0.916277	-1.29754	0.799848	0.469389	0.971294	0.956107	0.0213059	0.0092683	0.215018	0.388895
916509	917246	+	CDS	LHU95_04000	NA	UPY37866.1	hypothetical protein	NA	0.178084	1.83819	0.17084	1.91475	0.413789	-0.0693936	0.0995776	0.216043	-0.421376	0.131366	0.284202	0.0918159	0.621437	0.933162	0.908894	0.896279	0.458752	0.819987	0.711262	0.943491
917243	918094	+	CDS	LHU95_04005	NA	UPY37867.1	TSUP family transporter	NA	0.137347	2.89228	0.126095	2.95725	-0.182745	-0.0333027	-0.109965	-0.138329	-0.321302	-0.153895	0.215003	0.0073908	0.770679	0.958098	0.838691	0.909321	0.396427	0.692127	0.672957	0.996554
918247	919248	-	CDS	LHU95_04010	NA	UPY37868.1	AraC family transcriptional regulator	NA	0.195578	5.31755	0.206823	5.3758	-0.278805	-0.143205	0.0803979	-0.0956529	-0.0825522	-0.0537319	-0.360456	0.267588	0.672584	0.78649	0.908674	0.955316	0.857032	0.909484	0.540671	0.770386
919537	920580	-	CDS	LHU95_04015	NA	UPY37869.1	AraC family transcriptional regulator	NA	0.151335	3.8244	0.138494	3.89739	-0.165743	0.0532666	0.159816	0.218284	-0.161022	0.0830287	0.209921	-0.315622	0.778878	0.920865	0.735423	0.82287	0.665958	0.826903	0.646008	0.653673
920762	921571	+	CDS	LHU95_04020	NA	UPY37870.1	isocitrate lyase/phosphoenolpyruvate mutase family protein	NA	0.363367	6.27781	0.351316	6.1585	0.168419	-0.363593	-0.233412	-0.518651	-0.965419	-0.955804	-1.02491	-1.32402	0.908781	0.700108	0.832246	0.822206	0.23285	0.217711	0.267135	0.454832
921742	922422	+	CDS	LHU95_04025	NA	UPY37871.1	3-oxoacid CoA-transferase subunit A	NA	0.128599	4.58515	0.157556	4.69457	0.296986	0.353964	0.670353	0.343361	-0.367904	0.164491	0.0545039	0.0114599	0.484829	0.250825	0.204576	0.73473	0.189217	0.547945	0.929657	0.994025
922447	923091	+	CDS	LHU95_04030	NA	UPY37872.1	3-oxoacid CoA-transferase subunit B	NA	0.140968	7.36728	0.170394	7.39411	0.20611	0.123408	0.215098	-0.0220897	-0.889381	-0.941142	-0.537431	-0.533449	0.595613	0.678262	0.60426	0.988205	0.00720263	0.0033118	0.167547	0.454832
923088	924164	+	CDS	LHU95_04035	NA	UPY37873.1	acyl-CoA/acyl-ACP dehydrogenase	NA	0.142175	6.92831	0.159487	6.97403	-0.0861912	-0.1342	0.0450606	-0.0944562	-0.503806	-0.776026	-0.387092	-0.302324	0.849925	0.652779	0.932745	0.926559	0.0682863	0.00885343	0.291353	0.62921
924161	924943	+	CDS	LHU95_04040	NA	UPY37874.1	enoyl-CoA hydratase/isomerase family protein	NA	0.148208	6.64528	0.180008	6.73201	0.178276	0.0994315	0.354515	0.321664	-0.536817	-0.352397	-0.120812	-0.357011	0.68678	0.783648	0.452179	0.73898	0.0699096	0.193638	0.832227	0.62921
925199	926368	+	CDS	LHU95_04045	NA	UPY37875.1	acyl-CoA dehydrogenase family protein	NA	0.156948	6.39267	0.172748	6.42492	0.193826	0.189195	0.355216	0.195861	-0.468817	-0.0384971	-0.249207	-0.404974	0.68678	0.579636	0.444245	0.85704	0.130182	0.909994	0.597607	0.595723
926365	926988	+	CDS	LHU95_04050	NA	UPY37876.1	DsbA family protein	NA	0.123906	3.90265	0.133994	3.89865	-0.615209	-0.657525	-0.39914	-0.343717	0.440475	-0.428008	-0.295894	-0.0246408	0.209535	0.0684065	0.374811	0.730424	0.134157	0.133999	0.486846	0.975942
927040	928443	+	CDS	LHU95_04055	NA	UPY37877.1	amidase family protein	NA	0.187575	7.13263	0.193765	7.11111	0.469465	0.193397	0.230967	-0.0693579	-0.81639	-0.503986	-0.506359	-0.591557	0.397764	0.647218	0.647454	0.963322	0.0441453	0.162777	0.271501	0.473151
928467	928811	+	CDS	LHU95_04060	NA	UPY37878.1	hypothetical protein	NA	0.198408	5.20822	0.203604	5.20551	0.6127	0.253747	0.273111	-0.0460579	-0.879573	-0.552386	-0.53308	-0.33106	0.331426	0.594038	0.636515	0.984456	0.0519005	0.171361	0.309294	0.714509
929269	929526	+	CDS	LHU95_04065	NA	UPY37879.1	hypothetical protein	NA	0.182042	5.02129	0.246512	5.15419	-0.155456	0.712386	1.10941	-0.413979	-0.386225	-0.446868	-0.302081	-0.100536	0.817492	0.115626	0.156355	0.796603	0.316062	0.22586	0.687965	0.935414
929916	930257	-	CDS	LHU95_04070	NA	UPY37880.1	hypothetical protein	NA	0.215677	6.15874	0.204458	6.22651	-0.354231	-0.831106	-0.254283	0.00443841	0.761052	-0.052096	0.293726	0.260158	0.607539	0.114134	0.649081	0.999569	0.1012	0.916687	0.614753	0.766604
930307	931293	-	CDS	LHU95_04075	NA	UPY37881.1	tripartite tricarboxylate transporter substrate binding protein	NA	0.268562	10.7605	0.271105	10.7936	-0.296117	-0.732429	-0.625903	0.0616139	0.261649	-0.232331	0.0476624	0.147979	0.746223	0.239064	0.34557	0.979644	0.671065	0.700395	0.962591	0.890946
931597	932034	+	CDS	LHU95_04080	sdhC	UPY37882.1	succinate dehydrogenase%2C cytochrome b556 subunit	NA	0.224761	7.24683	0.243859	7.36427	-0.151749	-0.138141	0.210614	-0.180695	0.586562	0.307169	0.846291	0.371221	0.849925	0.817377	0.762559	0.911196	0.207936	0.500521	0.163546	0.715488
932040	932444	+	CDS	LHU95_04085	sdhD	UPY37883.1	succinate dehydrogenase%2C hydrophobic membrane anchor protein	NA	0.239009	6.88888	0.254598	7.01505	-0.191386	-0.150882	0.177443	-0.196789	0.612554	0.205794	0.841039	0.453992	0.819408	0.8151	0.816185	0.909993	0.222217	0.694137	0.195455	0.660396
932562	934373	+	CDS	LHU95_04090	sdhA	UPY37884.1	succinate dehydrogenase flavoprotein subunit	NA	0.170101	8.32866	0.192666	8.40271	-0.0856866	0.104336	-0.000459761	0.197118	0.0457879	0.0652132	0.0779408	0.457839	0.884526	0.805296	0.998895	0.846933	0.897117	0.854791	0.888783	0.513522
934479	935261	+	CDS	LHU95_04095	NA	UPY37885.1	succinate dehydrogenase iron-sulfur subunit	NA	0.166618	5.37487	0.225364	5.39123	-0.476162	-0.251046	-0.252528	-0.027233	0.350906	0.640298	0.135807	0.301924	0.365584	0.509443	0.696223	0.988205	0.312808	0.0647008	0.86795	0.763676
935503	937086	+	CDS	LHU95_04100	NA	UPY37886.1	ABC transporter substrate-binding protein	NA	0.149394	6.92317	0.155967	6.93483	0.119037	0.406584	0.223007	0.0870716	-0.655775	-0.553788	-0.575982	-0.297071	0.799825	0.188963	0.577683	0.932526	0.0346253	0.0523557	0.122265	0.629166
937147	937479	-	CDS	LHU95_04105	NA	UPY37887.1	hypothetical protein	NA	0.18504	6.35971	0.179302	6.45174	0.0339165	-0.00840785	0.345101	-0.127761	0.0152533	0.226465	0.410545	0.119802	0.963532	0.99113	0.466879	0.911196	0.972914	0.544029	0.360833	0.879656
937563	940238	-	CDS	LHU95_04110	ppdK	UPY37888.1	pyruvate%2C phosphate dikinase	NA	0.14447	8.22937	0.165574	8.23096	-0.101612	-0.28306	-0.158577	-0.279653	0.198055	-0.119221	-0.0747757	0.0557388	0.814619	0.316714	0.649081	0.729013	0.455514	0.657495	0.867014	0.927083
940251	942407	-	CDS	LHU95_04115	glyS	UPY37889.1	glycine--tRNA ligase subunit beta	NA	0.148844	6.94265	0.146431	7.02644	-0.0131501	0.0323886	0.250286	0.0333238	0.351568	0.487454	0.539787	0.32146	0.982087	0.937389	0.476762	0.979644	0.2098	0.0780325	0.1164	0.59146
942407	942796	-	CDS	LHU95_04120	NA	UPY37890.1	type II toxin-antitoxin system VapC family toxin	NA	0.123357	5.49332	0.138577	5.53673	0.248867	0.0303903	0.0788116	0.11394	0.148194	0.177723	0.177664	0.288061	0.502178	0.933162	0.85184	0.896279	0.565702	0.465271	0.6632	0.629559
942793	943056	-	CDS	LHU95_04125	NA	UPY37891.1	type II toxin-antitoxin system VapB family antitoxin	NA	0.127015	6.31419	0.133778	6.33134	0.300734	0.153844	0.00731355	0.0171899	0.09635	0.239843	0.297071	0.263542	0.387456	0.552706	0.991957	0.988205	0.700888	0.286402	0.355907	0.627058
943083	943943	-	CDS	LHU95_04130	NA	UPY37892.1	glycine--tRNA ligase subunit alpha	NA	0.137782	5.66727	0.161947	5.69224	0.00156499	-0.208265	-0.0772031	-0.242437	0.522805	0.494282	0.484905	0.411089	0.997899	0.494943	0.882613	0.80461	0.0733377	0.0734643	0.237701	0.585909
944047	945702	-	CDS	LHU95_04135	ggt	UPY37893.1	gamma-glutamyltransferase	NA	0.114542	5.82642	0.137146	5.87242	-0.0228612	-0.063444	0.0828485	-0.047933	-0.370092	-0.78748	-0.336152	-0.272691	0.95857	0.818693	0.839024	0.964629	0.0931058	0.00304274	0.321929	0.635746
945875	947971	-	CDS	LHU95_04140	NA	UPY37894.1	TonB-dependent receptor	NA	0.132877	4.26426	0.134606	4.3097	-0.143174	-0.199338	-0.00710904	-0.0294692	-0.142061	-0.0917399	-0.0961534	-0.0489772	0.761062	0.53902	0.992719	0.9863	0.648343	0.772038	0.85154	0.945664
948008	948661	-	CDS	LHU95_04145	NA	UPY37895.1	hypothetical protein	NA	0.172425	4.24184	0.197928	4.23046	0.491017	0.364447	-0.109598	0.296168	-0.751243	-0.143722	-0.366024	0.177927	0.395837	0.387728	0.873321	0.82259	0.0737575	0.733138	0.544492	0.856557
948729	949439	-	CDS	LHU95_04150	NA	UPY37896.1	aspartate/glutamate racemase family protein	NA	0.18883	3.35844	0.22987	3.33746	0.661866	0.32884	0.2635	0.0620035	0.381169	0.669858	0.542007	-0.0313716	0.33705	0.526009	0.735423	0.98115	0.40826	0.125917	0.430802	0.984876
949515	950348	-	CDS	LHU95_04155	NA	UPY37897.1	ABC transporter permease	NA	0.129917	4.63975	0.126179	4.6585	0.137734	0.258882	0.250847	0.0777801	-0.177399	0.130089	-0.0881808	-0.159425	0.754463	0.386071	0.490009	0.936156	0.526013	0.638888	0.845738	0.782176
950348	951145	-	CDS	LHU95_04160	NA	UPY37898.1	ABC transporter ATP-binding protein	NA	0.134125	3.14894	0.140981	3.16733	-0.301521	-0.307394	-0.151608	-0.315564	0.121579	-0.0887552	-0.104135	0.0978654	0.584931	0.436343	0.775695	0.761214	0.743097	0.815638	0.868524	0.906005
951145	952191	-	CDS	LHU95_04165	NA	UPY37899.1	ABC transporter substrate-binding protein	NA	0.137914	4.94651	0.126351	4.94314	0.174528	0.0401993	-0.0289967	-0.314071	-0.530116	-0.55846	-0.255516	-0.250287	0.709273	0.9261	0.952272	0.676427	0.07736	0.0551304	0.46378	0.657417
952381	952797	+	CDS	LHU95_04170	NA	UPY37900.1	rhodanese-like domain-containing protein	NA	0.251007	7.18946	0.255673	7.16987	0.0687559	0.366225	0.103914	-0.106326	0.0537343	-0.108373	-0.1854	0.0109916	0.945871	0.52782	0.901872	0.958646	0.92743	0.851679	0.82503	0.996157
952893	953573	+	CDS	LHU95_04175	NA	UPY37901.1	RMD1 family protein	NA	0.198028	7.65057	0.206219	7.64301	0.231499	0.545568	0.254031	0.197019	-0.0847421	0.145105	-0.0761798	-0.113785	0.716006	0.207661	0.624869	0.868825	0.846296	0.736187	0.912444	0.895864
953713	954558	-	CDS	LHU95_04180	NA	UPY37902.1	TauD/TfdA family dioxygenase	NA	0.1594	3.67979	0.142751	3.68984	-0.224431	-0.110827	0.168713	-0.270129	-0.183561	-0.563344	-0.556095	-0.404681	0.723312	0.830486	0.735182	0.791863	0.641788	0.11949	0.193788	0.595723
954660	957743	-	CDS	LHU95_04185	NA	UPY37903.1	efflux RND transporter permease subunit	NA	0.181837	4.85715	0.211477	4.84215	-0.0500177	0.0247394	0.0164649	-0.103395	0.819632	0.831378	0.44785	0.302655	0.945871	0.974423	0.990185	0.953689	0.0503004	0.0379457	0.449552	0.755258
957740	958816	-	CDS	LHU95_04190	NA	UPY37904.1	efflux RND transporter periplasmic adaptor subunit	NA	0.183722	3.99643	0.182438	3.96136	-0.143911	0.534093	0.0458106	-0.026057	0.237102	0.271664	0.049258	-0.149966	0.84593	0.234632	0.949425	0.988205	0.58064	0.497786	0.948732	0.867191
958881	959486	-	CDS	LHU95_04195	NA	UPY37905.1	TetR/AcrR family transcriptional regulator	NA	0.134472	5.32613	0.143857	5.2973	-0.148492	0.505411	0.0312491	0.0268459	0.089743	0.23466	0.00484816	-0.170318	0.74324	0.114134	0.955433	0.9863	0.762614	0.385255	0.993225	0.787674
959612	960079	+	CDS	LHU95_04200	NA	UPY37906.1	DUF3237 domain-containing protein	NA	0.158297	4.96783	0.185116	4.98117	0.0899116	0.229727	-0.0410524	-0.0414087	-0.0221909	-0.253459	-0.0809698	0.134224	0.882079	0.533262	0.955861	0.984456	0.954911	0.435384	0.909061	0.877709
960076	961029	+	CDS	LHU95_04205	NA	UPY37907.1	hydroxymethylglutaryl-CoA lyase	NA	0.14982	6.08341	0.145877	6.07664	0.250492	0.0500613	0.00301405	0.130972	-0.416882	-0.447198	-0.416019	-0.40906	0.576617	0.906965	0.998895	0.881551	0.161742	0.119673	0.240527	0.513522
961080	961775	-	CDS	LHU95_04210	NA	UPY37908.1	hypothetical protein	NA	0.140426	5.77579	0.152138	5.85639	-0.145639	-0.380693	0.0931979	0.0643605	0.656657	0.686704	0.614568	0.368772	0.74324	0.207661	0.836861	0.958544	0.0319571	0.0196396	0.120158	0.59146
961772	963184	-	CDS	LHU95_04215	NA	UPY37909.1	TRAP transporter large permease subunit	NA	0.134108	6.82348	0.191461	6.95839	-0.243803	-0.259243	0.248387	0.144842	0.268207	0.267317	0.3468	0.328983	0.502178	0.319131	0.616126	0.906045	0.268126	0.250358	0.477053	0.660396
963191	963910	-	CDS	LHU95_04220	NA	UPY37910.1	TRAP transporter small permease subunit	NA	0.125015	5.71595	0.203431	5.83908	-0.232166	-0.158539	0.274086	0.225376	0.517346	0.502823	0.40879	0.489187	0.525017	0.561352	0.626621	0.864745	0.048205	0.0435018	0.453087	0.595723
963984	965120	-	CDS	LHU95_04225	NA	UPY37911.1	TRAP transporter substrate-binding protein	NA	0.168686	8.2968	0.227526	8.30953	-0.178756	-0.141792	-0.267996	-0.308919	0.513905	0.134281	0.299363	0.469447	0.730979	0.707139	0.629784	0.80062	0.118	0.691593	0.605421	0.606556
965273	965746	+	CDS	LHU95_04230	NA	UPY37912.1	MarR family transcriptional regulator	NA	0.159421	5.75532	0.162731	5.83798	0.498574	0.58928	0.630195	-0.0297313	-0.40096	0.0135185	0.218151	0.272735	0.306384	0.114512	0.206525	0.9863	0.221629	0.970231	0.641082	0.690584
965747	966145	-	CDS	LHU95_04235	NA	UPY37913.1	VOC family protein	NA	0.15774	6.26211	0.162374	6.30686	-0.0733165	0.462637	0.299188	0.035274	-0.278368	-0.360891	-0.108059	-0.192236	0.899008	0.179799	0.485587	0.984009	0.373121	0.22586	0.840037	0.7775
966142	967398	-	CDS	LHU95_04240	NA	UPY37914.1	acyl-CoA dehydrogenase family protein	NA	0.137489	6.539	0.162265	6.62627	0.229865	0.294124	0.540992	0.322856	-0.387128	-0.346304	-0.167189	-0.300574	0.549824	0.291077	0.228304	0.730424	0.134868	0.161	0.719506	0.647844
967401	968081	-	CDS	LHU95_04245	NA	UPY37915.1	tellurite resistance TerB family protein	NA	0.149208	4.71491	0.158572	4.68555	-0.096994	-0.000362836	-0.150316	-0.480811	0.168771	-0.327126	-0.0877786	-0.0991948	0.868074	0.999138	0.762559	0.653162	0.618988	0.291229	0.87886	0.896848
968088	968876	+	CDS	LHU95_04250	NA	UPY37916.1	class I SAM-dependent methyltransferase	NA	0.147763	5.32698	0.177411	5.30811	0.303671	0.211739	0.04856	0.0583522	-0.52661	-0.108732	-0.40185	-0.18341	0.506405	0.531206	0.941417	0.969622	0.0960399	0.741006	0.399268	0.814638
969004	970134	-	CDS	LHU95_04255	dnaJ	UPY37917.1	molecular chaperone DnaJ	Oxidative stress	0.157372	7.1518	0.169236	7.14445	-0.284736	0.345663	-0.0351724	0.364919	0.472037	0.36904	0.093515	-0.173519	0.521483	0.287889	0.949425	0.67522	0.121198	0.200856	0.862109	0.789892
970243	972150	-	CDS	LHU95_04260	dnaK	UPY37918.1	molecular chaperone DnaK	Oxidative stress	0.266199	10.3761	0.294069	10.3504	-0.0592387	0.506284	0.00402925	0.116959	0.507937	0.128778	0.00583895	0.145786	0.95857	0.405976	0.998895	0.958245	0.372644	0.835426	0.994864	0.904837
972410	972883	+	CDS	LHU95_04265	NA	UPY37919.1	Lrp/AsnC family transcriptional regulator	NA	0.185272	6.58557	0.210354	6.44525	-0.0694625	-0.23738	-0.767191	-0.568729	-0.404835	-0.81354	-0.710348	-0.694773	0.919489	0.564041	0.217804	0.653162	0.276657	0.035344	0.188584	0.464916
972883	973848	+	CDS	LHU95_04270	NA	UPY37920.1	TAXI family TRAP transporter solute-binding subunit	NA	0.270333	7.62079	0.283187	7.48028	0.301168	-0.143675	-0.671854	-0.316994	-0.410321	-0.430696	-0.578136	-0.53582	0.74324	0.849015	0.393177	0.864745	0.485323	0.443034	0.43902	0.655111
973881	974765	+	CDS	LHU95_04275	NA	UPY37921.1	amidohydrolase family protein	NA	0.131195	5.74458	0.13711	5.75192	0.16168	-0.0932739	-0.0333161	-0.058273	-0.305772	-0.0361138	-0.127487	-0.0731473	0.688759	0.777191	0.946398	0.958646	0.240371	0.900573	0.761279	0.905758
974847	975593	+	CDS	LHU95_04280	NA	UPY37922.1	hypothetical protein	NA	0.161382	3.86452	0.19392	3.9003	0.275095	0.233843	0.347968	-0.000641009	-0.58776	-0.169892	-0.244917	-0.223727	0.630406	0.57252	0.558322	0.999569	0.119917	0.65146	0.70491	0.812241
975605	976276	+	CDS	LHU95_04285	NA	UPY37923.1	response regulator transcription factor	NA	0.130399	5.0696	0.161597	5.07583	0.0450213	0.237181	0.142887	-0.147098	-0.46503	-0.599263	-0.596336	-0.146762	0.930925	0.42612	0.773636	0.894448	0.0960399	0.0331739	0.167547	0.841089
976276	977640	+	CDS	LHU95_04290	NA	UPY37924.1	HAMP domain-containing histidine kinase	NA	0.178451	5.611	0.189997	5.6335	0.338152	0.427018	0.285164	0.506653	-0.490768	0.381661	-0.159757	-0.164903	0.54495	0.291077	0.593479	0.653162	0.191321	0.280792	0.796211	0.846636
977675	978100	+	CDS	LHU95_04295	NA	UPY37925.1	hypothetical protein	NA	0.22419	3.47326	0.241699	3.60684	0.456015	0.618162	0.662875	0.719658	-0.0594575	0.39178	0.606983	0.0752636	0.567979	0.280437	0.381564	0.653162	0.917686	0.428774	0.3705	0.952584
978215	979789	+	CDS	LHU95_04300	NA	UPY37926.1	ABC transporter substrate-binding protein	NA	0.173792	6.73688	0.173333	6.69678	0.120263	0.515686	0.0423229	-0.0635347	-0.382453	-0.180803	-0.367203	-0.164047	0.838223	0.175462	0.942747	0.963164	0.266984	0.605165	0.392919	0.815278
979811	981037	-	CDS	LHU95_04305	NA	UPY37927.1	MFS transporter	NA	0.167624	6.3998	0.188523	6.34146	0.0593317	-0.332676	-0.432367	-0.245943	-0.653479	-1.29511	-0.799202	-0.649458	0.921483	0.354884	0.404059	0.832937	0.0615574	0.00219205	0.111471	0.454832
981099	981872	+	CDS	LHU95_04310	NA	UPY37928.1	helix-turn-helix domain-containing protein	NA	0.17237	5.14553	0.205459	5.27522	0.412563	0.663711	0.842285	0.760203	-0.214459	0.238898	0.204362	-0.0722107	0.447268	0.114655	0.205768	0.605694	0.568887	0.498373	0.750837	0.943491
981973	982956	-	CDS	LHU95_04315	NA	UPY37929.1	amidohydrolase	NA	0.157788	3.69426	0.161761	3.81547	0.0200671	0.18005	0.432802	0.0147402	0.500179	0.324357	0.607126	0.544306	0.979776	0.672202	0.400225	0.994618	0.167141	0.348851	0.193927	0.511339
983137	984528	-	CDS	LHU95_04320	lpdA	UPY37930.1	dihydrolipoyl dehydrogenase	NA	0.12606	5.96454	0.115326	6.01712	0.0235286	0.218918	0.237012	0.202597	0.242123	0.263401	0.219856	0.0908832	0.96159	0.402844	0.422036	0.73898	0.314441	0.254632	0.443077	0.84745
984673	985011	+	CDS	LHU95_04325	NA	UPY37931.1	hypothetical protein	NA	0.58753	11.3056	0.766003	10.9754	0.334609	-0.704453	-1.61667	-0.915069	-1.75399	-2.10196	-1.78488	-2.72302	0.892028	0.642338	0.492107	0.867988	0.209371	0.126072	0.443077	0.505378
985144	985446	+	CDS	LHU95_04330	NA	UPY37932.1	hypothetical protein	NA	0.519901	11.8114	0.731508	11.4462	0.230075	-0.65112	-1.88893	-0.837385	-1.88577	-2.52456	-2.43012	-3.10647	0.914957	0.621631	0.412395	0.868878	0.128103	0.0483646	0.256897	0.454832
985499	985894	+	CDS	LHU95_04335	NA	UPY37933.1	hypothetical protein	NA	0.499634	7.07798	0.658403	6.83908	0.206485	-0.198274	-1.07559	-0.693448	-1.64346	-2.57054	-1.70658	-1.72326	0.919489	0.901543	0.593154	0.876937	0.163343	0.0422213	0.366174	0.600655
985994	986992	+	CDS	LHU95_04340	NA	UPY37934.1	tripartite tricarboxylate transporter substrate binding protein	NA	0.201762	6.28436	0.254123	6.33387	-0.125902	0.198929	0.179299	-0.240365	-0.898371	-1.36951	-0.745088	-0.29932	0.865232	0.678898	0.817775	0.88242	0.0448687	0.00545567	0.247848	0.782407
987054	988037	+	CDS	LHU95_04345	NA	UPY37935.1	tripartite tricarboxylate transporter substrate binding protein	NA	0.132929	5.37826	0.13408	5.41091	-0.269228	-0.0864846	0.0561497	-0.0867213	-0.509444	-0.632038	-0.5279	-0.408688	0.505539	0.805821	0.901408	0.926559	0.0673659	0.0237759	0.126579	0.491724
988105	989049	-	CDS	LHU95_04350	argF	UPY37936.1	ornithine carbamoyltransferase	NA	0.173144	6.93205	0.190716	6.91898	0.0912996	-0.322356	-0.153778	0.174297	-0.277697	-0.0730237	-0.346631	-0.491451	0.882079	0.382153	0.774439	0.874689	0.417986	0.84543	0.476282	0.559916
989046	990263	-	CDS	LHU95_04355	NA	UPY37937.1	aspartate aminotransferase family protein	NA	0.156294	7.84243	0.178569	7.8107	0.0745178	-0.2902	-0.269783	0.0539538	-0.104762	-0.179556	-0.397243	-0.322073	0.890405	0.363917	0.520291	0.964629	0.74	0.541784	0.309294	0.629166
990569	991111	-	CDS	LHU95_04360	bamE	UPY37938.1	outer membrane protein assembly factor BamE	NA	0.160631	5.72825	0.155033	5.80447	-0.0223727	-0.145664	0.262732	0.145823	0.662581	0.527851	0.519511	0.231382	0.973508	0.707139	0.527033	0.875395	0.0567628	0.0992298	0.186898	0.726232
991210	991740	+	CDS	LHU95_04365	NA	UPY37939.1	ubiquinol-cytochrome C chaperone	NA	0.180879	5.12465	0.200907	5.27291	-0.0901762	0.494257	0.521279	0.324806	0.088882	-0.289342	0.21351	0.351722	0.901207	0.240512	0.370554	0.788507	0.832111	0.446418	0.73628	0.690584
991737	992231	+	CDS	LHU95_04370	NA	UPY37940.1	DUF177 domain-containing protein	NA	0.255465	4.52262	0.302111	4.62747	-0.365472	0.328922	0.382985	0.344028	0.554224	-0.081019	0.142646	0.256031	0.688713	0.600788	0.65907	0.864745	0.323849	0.898357	0.90032	0.858455
992388	992588	+	CDS	LHU95_04375	rpmF	UPY37941.1	50S ribosomal protein L32	NA	0.136861	5.74463	0.131121	5.72935	0.229563	-0.106716	0.0415776	0.181443	0.347309	0.779556	0.302698	-0.149081	0.580268	0.75545	0.929555	0.819835	0.204752	0.0100825	0.360293	0.787482
992622	993719	+	CDS	LHU95_04380	plsX	UPY39291.1	phosphate acyltransferase PlsX	NA	0.17764	7.17677	0.20995	7.22425	0.0389493	-0.31155	0.241623	0.323527	0.6381	0.900485	0.507063	-0.0197719	0.955092	0.411762	0.65907	0.780752	0.0786039	0.0168806	0.321328	0.988755
993726	994673	+	CDS	LHU95_04385	NA	UPY37942.1	ketoacyl-ACP synthase III	NA	0.166697	6.19444	0.223251	6.28986	-0.221382	-0.517298	0.117409	0.274617	0.865267	0.92264	0.731115	0.378427	0.673127	0.162072	0.867738	0.846933	0.0223031	0.0116612	0.199751	0.690584
994768	996348	-	CDS	LHU95_04390	NA	UPY37943.1	ABC transporter substrate-binding protein	NA	0.129373	6.48527	0.13106	6.50222	-0.0951662	-0.172837	-0.17491	-0.109907	-0.151399	-0.603653	-0.395434	-0.00603639	0.807373	0.50409	0.599828	0.885676	0.533109	0.0171944	0.196414	0.996157
996510	996947	+	CDS	LHU95_04395	NA	UPY37944.1	hypothetical protein	NA	0.333743	7.50329	0.295948	7.50329	-0.228101	-0.321866	-0.427297	-0.0129632	0.437584	0.0155659	-0.0310305	0.334424	0.854463	0.705132	0.600861	0.998825	0.562708	0.985854	0.981943	0.788734
997013	997660	+	CDS	LHU95_04400	NA	UPY37945.1	hypothetical protein	NA	0.277672	4.22985	0.408511	4.54618	0.333194	1.26171	1.46249	0.415478	-0.358754	-0.692576	0.533424	0.667794	0.74489	0.0905156	0.271604	0.881729	0.577772	0.243311	0.676662	0.724975
997663	998868	-	CDS	LHU95_04405	NA	UPY37946.1	CoA transferase	NA	0.123495	4.96793	0.133642	4.98142	0.0158973	0.145489	-0.0464075	-0.135476	-0.318708	-0.176965	-0.16083	0.0450859	0.977691	0.62066	0.926718	0.876937	0.22323	0.489029	0.705306	0.946446
999024	1000073	+	CDS	LHU95_04410	NA	UPY37947.1	3-phosphoglycerate dehydrogenase	NA	0.126127	5.27298	0.170454	5.39517	0.196438	0.113466	0.488591	0.252826	-0.72082	-0.551446	-0.186728	-0.235007	0.623112	0.715049	0.320962	0.808821	0.0167243	0.0366888	0.721914	0.751377
1000108	1001073	-	CDS	LHU95_04415	NA	UPY37948.1	tripartite tricarboxylate transporter substrate binding protein	NA	0.149526	5.25205	0.145976	5.338	0.302088	0.165055	0.415625	0.587247	-0.357746	-0.22853	-0.173046	-0.345477	0.515527	0.64242	0.325312	0.605694	0.251169	0.451394	0.697221	0.606044
1001074	1002693	-	CDS	LHU95_04420	mdlC	UPY37949.1	benzoylformate decarboxylase	NA	0.156835	6.47971	0.16361	6.47914	-0.134219	-0.305972	-0.196285	0.10126	0.0711512	-0.243427	-0.284426	-0.318915	0.792276	0.354884	0.649081	0.926559	0.829838	0.41342	0.500493	0.636251
1002794	1003339	-	CDS	LHU95_04425	NA	UPY37950.1	gamma-glutamylcyclotransferase	NA	0.203141	7.97356	0.327689	7.93844	-0.187366	-0.772212	-0.260836	-0.127649	0.420927	0.517664	0.0267374	-0.399178	0.778657	0.104827	0.783897	0.963164	0.305711	0.190797	0.98557	0.776101
1003532	1004467	+	CDS	LHU95_04430	NA	UPY37951.1	DUF2125 domain-containing protein	NA	0.185323	4.21213	0.179781	4.3093	0.120564	0.0247021	0.211526	0.303473	0.0896663	0.116049	0.501392	-0.100118	0.869954	0.976391	0.694518	0.7854	0.840334	0.794077	0.296955	0.910041
1004530	1005537	+	CDS	LHU95_04435	NA	UPY37952.1	NAD-dependent epimerase/dehydratase family protein	NA	0.139345	5.53297	0.216802	5.6136	0.0937918	0.084484	0.220991	-0.171342	-0.586425	-0.848376	-0.129338	-0.113184	0.849925	0.818393	0.733286	0.911196	0.0537187	0.00832558	0.867014	0.910041
1005572	1006525	+	CDS	LHU95_04440	NA	UPY37953.1	tripartite tricarboxylate transporter substrate binding protein	NA	0.12966	5.31173	0.165807	5.34754	-0.000956008	-0.256574	-0.135785	0.117177	-0.247115	-0.625163	-0.251214	-0.294349	0.998739	0.375496	0.787574	0.920953	0.346514	0.0241534	0.605421	0.687616
1006525	1007349	+	CDS	LHU95_04445	NA	UPY37954.1	SDR family oxidoreductase	NA	0.183364	5.91471	0.196283	5.93891	0.278224	-0.120811	-0.097133	0.215958	-0.581163	-0.615348	-0.24621	-0.48552	0.630406	0.80747	0.877713	0.864745	0.127709	0.0957476	0.668767	0.59146
1007428	1008393	+	CDS	LHU95_04450	NA	UPY37955.1	tripartite tricarboxylate transporter substrate binding protein	NA	0.203461	4.76604	0.230912	4.83898	0.467569	0.426836	0.37841	0.844455	-0.834576	-0.276963	-0.294206	-0.517912	0.483371	0.379726	0.58139	0.605694	0.0679214	0.512422	0.672957	0.618722
1008556	1010319	+	CDS	LHU95_04455	NA	UPY37956.1	gamma-glutamyltransferase family protein	NA	0.118441	5.70688	0.109561	5.74234	0.0108988	0.0526897	0.123126	-0.126624	-0.111975	0.0394368	0.104629	-0.0327089	0.98179	0.8623	0.666009	0.853523	0.645947	0.875719	0.744479	0.947096
1010324	1010974	+	CDS	LHU95_04460	NA	UPY37957.1	polysaccharide deacetylase family protein	NA	0.132905	5.00908	0.127629	5.09156	0.225484	-0.0873469	0.175271	0.290294	-0.303244	0.129566	0.162439	-0.0146405	0.593413	0.811005	0.627845	0.719756	0.273648	0.645977	0.673494	0.985069
1010971	1011960	+	CDS	LHU95_04465	NA	UPY37958.1	tripartite tricarboxylate transporter substrate binding protein	NA	0.134274	6.25687	0.137296	6.2509	0.102525	-0.0431525	0.00266687	-0.0742964	-0.178493	-0.0516841	-0.263563	-0.126909	0.807247	0.906481	0.998895	0.936156	0.492827	0.852011	0.447656	0.820752
1012288	1013739	-	CDS	LHU95_04470	NA	UPY37959.1	hypothetical protein	NA	0.114429	5.1499	0.111438	5.19518	0.110776	0.0532132	0.0944824	0.0636517	0.0144327	0.0613037	0.123786	0.0852153	0.770679	0.865701	0.777961	0.93743	0.95804	0.808704	0.721276	0.865815
1013896	1014645	+	CDS	LHU95_04475	NA	UPY37960.1	SDR family oxidoreductase	NA	0.153959	4.07966	0.161726	4.18248	0.127392	0.183037	0.364512	-0.00117061	-0.556942	-1.05766	-0.360415	-0.0218328	0.837891	0.653263	0.452998	0.999569	0.119048	0.00831015	0.446953	0.984769
1014645	1015598	+	CDS	LHU95_04480	NA	UPY37961.1	tripartite tricarboxylate transporter substrate binding protein	NA	0.116952	4.6963	0.146914	4.76823	-1.43401e-05	0.0480907	0.342074	0.14517	-0.4107	-0.680446	-0.310427	-0.483575	0.999985	0.891092	0.422036	0.880423	0.100007	0.0111645	0.445633	0.484713
1015708	1016661	-	CDS	LHU95_04485	NA	UPY37962.1	tripartite tricarboxylate transporter substrate binding protein	NA	0.161383	6.24268	0.171655	6.30611	0.449143	0.422534	0.348463	0.304877	-0.629134	-0.374579	-0.175817	-0.0701372	0.345412	0.220221	0.450501	0.741224	0.0612052	0.21921	0.729439	0.929111
1016726	1017586	+	CDS	LHU95_04490	NA	UPY37963.1	amidohydrolase family protein	NA	0.13273	3.94606	0.149846	4.08459	0.429044	0.345333	0.623315	0.552995	-0.145147	0.077097	0.315775	0.126143	0.372667	0.315682	0.217051	0.622676	0.663357	0.818556	0.473174	0.865815
1017736	1020000	-	CDS	LHU95_04495	NA	UPY37964.1	methyl-accepting chemotaxis protein	NA	0.164684	5.64573	0.204886	5.72396	-0.106505	0.0339343	0.157027	0.490717	0.202737	0.530379	0.163208	0.131509	0.858085	0.950999	0.794185	0.671657	0.567013	0.110526	0.810967	0.890821
1020091	1022424	-	CDS	LHU95_04500	NA	UPY37965.1	xanthine dehydrogenase family protein molybdopterin-binding subunit	NA	0.206705	9.19941	0.232679	9.22627	-0.0460328	0.141627	-0.18634	0.236817	-0.37899	-0.0664319	-0.230574	0.256798	0.955092	0.786724	0.751486	0.85442	0.364377	0.88783	0.703649	0.763676
1022529	1023500	-	CDS	LHU95_04505	NA	UPY37966.1	metal ABC transporter permease	NA	0.279813	7.48169	0.283105	7.41267	-0.0360046	-0.0456924	-0.529466	0.00715509	0.591006	0.354385	-0.126012	0.336013	0.977647	0.964294	0.488172	0.999495	0.324158	0.552559	0.900894	0.780463
1023497	1024327	-	CDS	LHU95_04510	NA	UPY37967.1	metal ABC transporter permease	NA	0.314033	8.36038	0.313674	8.29887	0.298373	0.192925	-0.165637	0.16147	0.185679	0.445405	-0.180665	0.0907991	0.788966	0.823895	0.85999	0.943297	0.798533	0.50285	0.867014	0.950134
1024338	1025057	-	CDS	LHU95_04515	NA	UPY37968.1	metal ABC transporter ATP-binding protein	NA	0.255577	7.60421	0.267284	7.55151	-0.108391	0.12535	-0.240814	-0.00186296	0.178574	-0.0947745	-0.398014	-0.1201	0.912086	0.859705	0.753907	0.999569	0.753581	0.87415	0.587316	0.921007
1025054	1026034	-	CDS	LHU95_04520	NA	UPY37969.1	zinc ABC transporter substrate-binding protein	NA	0.229516	8.28606	0.254313	8.24607	0.0995291	0.485907	0.0208345	0.0931004	-0.021945	-0.187828	-0.367463	-0.137673	0.908699	0.335747	0.988173	0.962809	0.967126	0.703087	0.578749	0.896848
1026163	1026504	+	CDS	LHU95_04525	NA	UPY37970.1	metalloregulator ArsR/SmtB family transcription factor	NA	0.122545	5.50008	0.131307	5.47216	0.126579	0.0238148	-0.184865	-0.00688495	0.0700684	-0.266007	-0.0864327	-0.313958	0.748742	0.951397	0.607036	0.998825	0.789437	0.258903	0.847396	0.595723
1026722	1027573	+	CDS	LHU95_04530	coxB	UPY37971.1	cytochrome c oxidase subunit II	NA	0.180833	6.58486	0.187513	6.66305	-0.226745	-0.420723	0.0631678	-0.115104	0.95977	0.758603	0.879559	0.437809	0.68787	0.284566	0.918973	0.927294	0.0210296	0.0403003	0.0955217	0.593805
1027612	1029198	+	CDS	LHU95_04535	ctaD	UPY37972.1	cytochrome c oxidase subunit I	NA	0.176094	7.397	0.185962	7.4407	-0.420438	-0.120884	-0.219714	-0.0826009	0.555879	0.178399	0.348615	0.379567	0.410599	0.784009	0.636515	0.950488	0.115999	0.61394	0.43902	0.61707
1029328	1030248	+	CDS	LHU95_04540	NA	UPY37973.1	heme o synthase	NA	0.149866	5.74804	0.173233	5.9699	-0.47997	-0.00324192	0.605635	0.248066	0.447924	0.163057	0.516693	0.523569	0.298711	0.993151	0.228304	0.809417	0.140877	0.59259	0.235872	0.491724
1030507	1031268	+	CDS	LHU95_04545	NA	UPY37974.1	hypothetical protein	NA	0.157513	3.65114	0.146331	3.75581	-0.179814	-0.292173	0.190878	0.260389	0.224355	0.0559114	0.249101	-0.0338651	0.761252	0.471	0.673961	0.7854	0.539769	0.888965	0.58426	0.965846
1031370	1032482	+	CDS	LHU95_04550	NA	UPY37975.1	IS4 family transposase	NA	0.150802	4.60532	0.145067	4.5845	0.177755	-0.102248	-0.197415	-0.294197	-0.0229267	-0.136926	0.189302	-0.17854	0.735665	0.809392	0.643575	0.73898	0.951747	0.685949	0.680124	0.789892
1032849	1033538	-	CDS	LHU95_04555	NA	UPY37976.1	hypothetical protein	NA	0.187827	4.88362	0.165264	4.86374	-0.0156024	-0.312397	-0.0415641	-0.177513	0.0621103	-0.171986	-0.238621	-0.405691	0.986378	0.487154	0.946948	0.868878	0.886635	0.68075	0.628933	0.604242
1033535	1035472	-	CDS	LHU95_04560	acs	UPY37977.1	acetate--CoA ligase	NA	0.135555	7.04828	0.137367	7.02464	-0.0765376	-0.363161	-0.242384	-0.218633	0.236378	-0.0802984	-0.114219	-0.133866	0.858085	0.181084	0.452766	0.743357	0.335724	0.766727	0.756635	0.789892
1035699	1035974	-	CDS	LHU95_04565	NA	UPY37978.1	hypothetical protein	NA	0.281551	8.887	0.30928	8.75679	-0.358684	-0.538937	-1.01802	-0.341566	0.625713	0.209319	-0.106188	-0.302604	0.702145	0.400148	0.241344	0.862665	0.294056	0.74483	0.922204	0.812171
1036145	1037593	-	CDS	LHU95_04570	NA	UPY37979.1	amidohydrolase family protein	NA	0.154138	5.6705	0.164948	5.71521	0.179075	0.348037	0.320882	0.374617	-0.442496	-0.0473271	-0.191221	-0.304505	0.72791	0.312835	0.477355	0.694489	0.162703	0.893522	0.699738	0.659162
1037609	1038583	-	CDS	LHU95_04575	NA	UPY37980.1	tripartite tricarboxylate transporter substrate binding protein	NA	0.118547	3.01524	0.136013	3.05439	-0.348399	0.0725232	-0.0743608	-0.0274759	0.207125	-0.147462	0.10835	-0.00562527	0.497622	0.872852	0.904968	0.988205	0.541452	0.663226	0.867197	0.997513
1038755	1039444	+	CDS	LHU95_04580	NA	UPY37981.1	DJ-1/PfpI family protein	NA	0.210841	3.45279	0.190024	3.5498	0.890166	0.876802	0.5031	0.917704	-0.390314	0.0989604	0.372941	0.252605	0.243627	0.122211	0.41043	0.605694	0.434558	0.850813	0.513972	0.78403
1039555	1040592	-	CDS	LHU95_04585	NA	UPY37982.1	amidohydrolase family protein	NA	0.151352	4.23066	0.142302	4.20825	-0.0439043	-0.0942589	-0.00216377	-0.198502	0.258569	-0.109367	-0.114496	-0.302202	0.947668	0.838616	0.998895	0.853523	0.458211	0.772038	0.83173	0.660111
1040600	1041589	-	CDS	LHU95_04590	NA	UPY37983.1	hypothetical protein	NA	0.131178	4.21267	0.140244	4.36625	-0.100642	0.279526	0.494212	0.299917	-0.229786	-0.0922333	0.220907	0.132955	0.849925	0.390952	0.286259	0.73898	0.442141	0.772745	0.614912	0.846636
1041637	1043700	-	CDS	LHU95_04595	NA	UPY37984.1	prolyl oligopeptidase family serine peptidase	NA	0.207305	6.30443	0.307147	6.49908	0.110225	-0.227862	0.845201	0.352624	1.09863	1.60076	1.59712	0.470823	0.888396	0.638209	0.34557	0.864745	0.0243742	0.00300895	0.0955217	0.737088
1043997	1044737	+	CDS	LHU95_04605	NA	UPY39292.1	CoA transferase subunit A	NA	0.156074	5.46838	0.15649	5.49188	-0.0506378	0.427642	0.124434	0.141822	0.0944075	0.0717124	0.0264272	0.0633265	0.936608	0.222185	0.788135	0.888047	0.786129	0.839631	0.969622	0.934795
1044759	1045397	+	CDS	LHU95_04610	NA	UPY37985.1	CoA transferase subunit B	NA	0.151747	5.4199	0.145293	5.47646	-0.320412	-0.187879	0.0478314	-0.038251	0.0523899	-0.303588	-0.197442	-0.0401431	0.499851	0.592399	0.926718	0.979527	0.878325	0.311731	0.638962	0.952584
1045411	1046844	+	CDS	LHU95_04615	NA	UPY37986.1	GTPase domain-containing protein	NA	0.174154	5.84882	0.182234	5.89569	0.167963	0.169174	0.331021	0.521972	-0.260172	0.306197	-0.00780021	-0.421427	0.773776	0.685716	0.503067	0.653162	0.474559	0.373319	0.99124	0.608293
1046970	1047560	+	CDS	LHU95_04620	atpH	UPY37987.1	ATP synthase F1 subunit delta	NA	0.23881	5.4851	0.348207	5.54259	-0.277075	-0.392595	0.283294	0.126327	1.33399	1.53879	1.26298	0.263806	0.741396	0.49125	0.791168	0.964629	0.0240943	0.00885343	0.188584	0.874368
1047562	1049094	+	CDS	LHU95_04625	atpA	UPY37988.1	F0F1 ATP synthase subunit alpha	NA	0.239904	6.89414	0.351463	6.88465	-0.255099	-0.655174	-0.0335337	-0.0204453	1.23152	1.34948	0.989515	-0.118079	0.750066	0.229659	0.987527	0.998825	0.0296027	0.014718	0.285309	0.944991
1049104	1049976	+	CDS	LHU95_04630	NA	UPY37989.1	F0F1 ATP synthase subunit gamma	NA	0.268811	6.37615	0.389262	6.3878	-0.161969	-0.745808	0.164071	0.171539	1.28577	1.77886	1.22509	-0.0953587	0.873861	0.238872	0.903697	0.958646	0.0435488	0.00829116	0.241854	0.959623
1049992	1051419	+	CDS	LHU95_04635	atpD	UPY37990.1	F0F1 ATP synthase subunit beta	NA	0.289032	5.92863	0.375344	5.91983	-0.786638	-1.00112	-0.1185	-0.258897	1.31315	1.14572	0.958951	-0.313709	0.409473	0.165074	0.935515	0.926559	0.054097	0.069061	0.346326	0.860208
1051546	1051956	+	CDS	LHU95_04640	atpC	UPY37991.1	ATP synthase F1 subunit epsilon	NA	0.227048	4.26021	0.307219	4.24815	-0.588232	-0.933198	-0.0832449	-0.0179408	1.34698	1.04519	0.708329	-0.0301461	0.438086	0.116856	0.943872	0.998825	0.0177328	0.0366273	0.404058	0.989557
1052355	1053206	+	CDS	LHU95_04645	NA	UPY37992.1	acyl-ACP desaturase	NA	0.203157	6.45318	0.273634	6.47896	0.29683	0.838562	0.519379	-0.159885	-0.43555	-0.686475	-0.35784	0.0072327	0.647489	0.0905156	0.490235	0.936156	0.297949	0.0947774	0.661483	0.997513
1053203	1054342	+	CDS	LHU95_04650	NA	UPY37993.1	endo-1%2C4-beta-xylanase	NA	0.121629	5.93061	0.130073	5.91813	0.106076	0.19371	-0.0424672	0.0331282	0.394128	0.160907	0.167553	0.0369211	0.778657	0.441671	0.92306	0.979527	0.0956948	0.477261	0.644164	0.951242
1054407	1055459	+	CDS	LHU95_04655	NA	UPY37994.1	glycosyltransferase family 4 protein	NA	0.186447	4.92725	0.202045	4.98882	-0.301126	-0.288467	-0.106979	0.0978959	0.858277	0.486054	0.703304	0.239982	0.623219	0.514553	0.871393	0.953642	0.0445041	0.202288	0.189783	0.788933
1055608	1056576	-	CDS	LHU95_04660	NA	UPY37995.1	sialic acid TRAP transporter substrate-binding protein SiaP	NA	0.230883	5.9796	0.32523	5.90919	-0.11188	-0.283533	-0.526349	-0.683561	-0.168126	-1.36162	-0.774251	-0.101583	0.901207	0.600788	0.577683	0.736417	0.744745	0.0127681	0.377188	0.949317
1056687	1058210	+	CDS	LHU95_04665	NA	UPY37996.1	altronate dehydratase family protein	NA	0.193259	6.73787	0.201541	6.69748	0.466492	0.2445	0.0839978	-0.0283535	-0.895049	-0.246469	-0.374137	-0.541532	0.415542	0.571763	0.897133	0.988205	0.0380412	0.524419	0.476104	0.554378
1058214	1058762	+	CDS	LHU95_04670	NA	UPY37997.1	hypothetical protein	NA	0.175098	7.10392	0.175699	7.07842	-0.111577	0.0415972	-0.105282	-0.300798	-0.123231	-0.0554826	-0.1563	-0.115036	0.849925	0.933302	0.832246	0.741224	0.73966	0.887147	0.756635	0.874358
1058773	1058973	+	CDS	LHU95_04675	NA	UPY37998.1	hypothetical protein	NA	0.213606	6.12104	0.223247	6.05322	-0.145734	0.530349	-0.0687227	-0.0834462	0.358654	0.0769729	-0.22133	-0.0805004	0.849925	0.276327	0.93345	0.963601	0.427675	0.876359	0.750072	0.942559
1059019	1060035	+	CDS	LHU95_04680	NA	UPY37999.1	C-terminal binding protein	NA	0.181393	4.95081	0.192978	4.94037	-0.090652	0.23501	-0.134891	-0.138682	0.465147	0.0277773	0.0805152	0.291959	0.901207	0.589093	0.827683	0.920953	0.234592	0.948748	0.912444	0.742175
1060123	1060869	-	CDS	LHU95_04685	NA	UPY38000.1	hypothetical protein	NA	0.155429	5.13056	0.150438	5.17089	0.0431021	-0.190593	-0.00102466	-0.0422465	-0.00222826	-0.103137	0.117721	-0.110248	0.945871	0.605462	0.998895	0.979337	0.99584	0.773866	0.818084	0.874611
1060918	1061256	-	CDS	LHU95_04690	NA	UPY38001.1	YdhR family protein	NA	0.169413	4.98823	0.189679	5.04881	0.273868	0.0664649	0.13268	0.425579	-0.357988	0.146207	0.183723	-0.306548	0.623488	0.899822	0.826782	0.729013	0.317335	0.694838	0.759407	0.718252
1061261	1062112	-	CDS	LHU95_04695	NA	UPY38002.1	fumarylacetoacetate hydrolase family protein	NA	0.130761	6.14539	0.123358	6.17896	0.0897665	-0.112116	0.0289047	-0.0357245	-0.129745	-0.0628961	0.008342	-0.0743359	0.832066	0.698947	0.944313	0.971179	0.617164	0.815455	0.986819	0.886796
1062182	1063789	-	CDS	LHU95_04700	NA	UPY38003.1	ABC transporter substrate-binding protein	NA	0.123146	4.84922	0.109357	4.89162	-0.00180501	-0.112751	-0.0578515	0.325956	-0.381947	-0.502286	-0.341551	-0.39973	0.997281	0.716927	0.873353	0.653162	0.136371	0.0506866	0.233158	0.454832
1063905	1065020	+	CDS	LHU95_04705	NA	UPY38004.1	FAD-dependent oxidoreductase	NA	0.139936	7.01536	0.184102	7.02841	0.425621	0.272176	0.153279	0.0439698	-0.76185	-0.756729	-0.391804	-0.288197	0.286973	0.324367	0.763753	0.980225	0.0139396	0.00901444	0.383828	0.694749
1065017	1066615	+	CDS	LHU95_04710	NA	UPY38005.1	acyl-CoA dehydrogenase family protein	NA	0.168833	7.26168	0.192572	7.30122	0.50081	0.147536	0.165474	0.175572	-0.716153	-0.345653	-0.0892707	-0.185604	0.305975	0.701473	0.753907	0.874689	0.0441005	0.272307	0.885984	0.808516
1066738	1068297	+	CDS	LHU95_04715	crtI	UPY38006.1	phytoene desaturase	NA	0.149202	6.91326	0.178868	6.92245	-0.258407	-0.0207282	-0.232201	0.101022	0.342876	0.657474	0.320606	0.238332	0.538211	0.966338	0.612093	0.934309	0.226937	0.0269802	0.477648	0.742175
1068300	1069883	+	CDS	LHU95_04720	crtI	UPY38007.1	phytoene desaturase	NA	0.176418	8.02473	0.213375	8.03772	-0.330793	-0.128745	-0.31522	-0.052689	0.0388704	0.147277	0.123013	0.118182	0.515527	0.764439	0.554953	0.978662	0.919162	0.681389	0.85154	0.890946
1069890	1070699	+	CDS	LHU95_04725	NA	UPY38008.1	lysophospholipid acyltransferase family protein	NA	0.166584	6.65971	0.174467	6.65351	-0.382385	-0.159236	-0.292456	-0.143095	-0.361771	-0.2485	-0.282263	-0.310098	0.431843	0.672202	0.520291	0.895553	0.270904	0.439566	0.537723	0.658195
1070699	1071793	+	CDS	LHU95_04730	NA	UPY38009.1	glycosyltransferase family 2 protein	NA	0.168512	6.39146	0.164054	6.43035	-0.115514	-0.0868188	-0.0675806	-0.00816542	-0.0124262	0.0408724	0.00180826	0.173068	0.839974	0.843197	0.896263	0.998825	0.975644	0.911341	0.996062	0.792792
1071904	1072353	-	CDS	LHU95_04735	NA	UPY38010.1	hypothetical protein	NA	0.517586	10.5082	0.711345	10.2163	0.208263	-0.452809	-1.36978	-0.838638	-1.91386	-2.42252	-1.98956	-2.12723	0.921483	0.754741	0.527033	0.867988	0.121198	0.0543341	0.340064	0.575279
1072504	1074129	+	CDS	LHU95_04740	NA	UPY38011.1	squalene/phytoene synthase family protein	NA	0.145358	6.48967	0.153461	6.50078	-0.0708284	0.237577	0.0557306	0.0357491	0.131703	0.0442491	-0.0258422	0.0515871	0.888839	0.431337	0.908674	0.981044	0.657875	0.888058	0.965915	0.942559
1074227	1075474	+	CDS	LHU95_04745	NA	UPY38012.1	FAD-dependent oxidoreductase	NA	0.136766	5.02069	0.142095	5.1019	0.180807	0.423916	0.423518	0.347445	0.299122	0.383535	0.40833	0.280566	0.68678	0.176628	0.307614	0.671657	0.290164	0.157902	0.26089	0.654521
1075471	1076799	+	CDS	LHU95_04750	NA	UPY38013.1	aldehyde dehydrogenase family protein	NA	0.134754	5.14786	0.149922	5.17748	0.184508	0.295723	0.0997457	0.0801069	0.273385	0.376633	0.322185	0.43622	0.677539	0.32738	0.832246	0.946278	0.332293	0.165538	0.43902	0.554028
1076878	1077633	+	CDS	LHU95_04755	NA	UPY38014.1	SDR family oxidoreductase	NA	0.11551	4.36166	0.143847	4.37249	-0.0161051	0.012746	0.01826	-0.0292738	-0.164341	-0.124392	-0.0412321	-0.376261	0.977194	0.979754	0.980019	0.9863	0.521701	0.623924	0.944846	0.595723
1077916	1079745	-	CDS	LHU95_04760	ptsP	UPY38015.1	phosphoenolpyruvate--protein phosphotransferase	NA	0.1764	9.42738	0.209134	9.43444	-0.149099	0.415028	0.0882281	0.0463481	0.00536079	-0.104937	-0.185668	0.0498419	0.791643	0.258238	0.867597	0.977908	0.989224	0.777108	0.715255	0.950134
1079735	1080004	-	CDS	LHU95_04765	NA	UPY39293.1	HPr family phosphocarrier protein	NA	0.177906	8.24806	0.234137	8.30398	0.135006	0.829046	0.492739	0.199452	-0.514437	-0.520502	-0.246219	-0.00355303	0.813585	0.036246	0.404059	0.878281	0.140648	0.122063	0.700935	0.997513
1080103	1080594	-	CDS	LHU95_04770	NA	UPY38016.1	PTS sugar transporter subunit IIA	NA	0.150706	6.51727	0.163574	6.47692	0.255847	0.554353	0.171494	-0.00118953	-0.27193	-0.297488	-0.328914	-0.388507	0.554177	0.100775	0.696214	0.999569	0.347156	0.283648	0.426886	0.59146
1080591	1081544	-	CDS	LHU95_04775	rapZ	UPY38017.1	RNase adapter RapZ	NA	0.193097	5.59606	0.187282	5.58264	0.370186	0.253893	0.106243	0.143927	-0.200303	0.353508	0.053292	-0.182275	0.546746	0.577214	0.855178	0.911196	0.646987	0.369329	0.942518	0.824579
1081541	1082053	-	CDS	LHU95_04780	NA	UPY39294.1	aldolase	NA	0.170453	7.41234	0.177295	7.37037	0.242914	0.113798	-0.154994	-0.0566059	-0.191885	0.317629	0.0624279	-0.158946	0.633129	0.787031	0.740864	0.964629	0.58064	0.321237	0.914713	0.816509
1082073	1082996	+	CDS	LHU95_04785	NA	UPY38018.1	serine/threonine dehydratase	NA	0.144531	5.0262	0.17469	5.06111	0.592676	0.0426823	0.199784	-0.0664464	-0.0465846	0.431919	0.423973	0.333992	0.213046	0.925294	0.692736	0.963601	0.886903	0.13682	0.359617	0.659448
1083001	1083756	+	CDS	LHU95_04790	NA	UPY38019.1	class I SAM-dependent methyltransferase	NA	0.182377	3.77107	0.177145	3.83009	0.0943582	-0.09036	0.159145	-0.22268	0.148755	-0.100732	0.219772	0.166197	0.904602	0.882686	0.788893	0.867988	0.743097	0.830226	0.721276	0.856631
1083848	1084693	-	CDS	LHU95_04795	NA	UPY38020.1	ABC transporter substrate-binding protein	NA	0.183595	6.81971	0.18734	6.8248	0.229637	0.0593456	0.218255	-0.104553	-0.770254	-0.329839	-0.376209	-0.537242	0.688713	0.911128	0.657422	0.936156	0.0508969	0.35384	0.426886	0.505378
1084692	1087325	+	CDS	LHU95_04800	NA	UPY38021.1	response regulator	NA	0.153692	8.1148	0.184356	8.21111	0.174582	0.167688	0.416045	0.356922	-0.394029	-0.190779	-0.0185643	-0.259933	0.698796	0.596279	0.339408	0.676427	0.170426	0.497727	0.978256	0.683504
1087469	1089898	+	CDS	LHU95_04805	NA	UPY38022.1	DNA translocase FtsK	NA	0.187431	7.39042	0.201512	7.4663	0.124071	0.24216	0.26683	0.224769	-0.325975	-0.385277	-0.0824658	-0.150164	0.84813	0.556504	0.603591	0.853523	0.383883	0.281328	0.902182	0.856557
1090178	1091131	-	CDS	LHU95_04810	NA	UPY38023.1	tripartite tricarboxylate transporter substrate binding protein	NA	0.225624	5.32954	0.250302	5.29066	-0.409502	-0.404556	-0.766943	-0.181347	0.757341	0.231936	-0.180629	0.713736	0.578776	0.445062	0.307091	0.913053	0.129447	0.647461	0.841006	0.559916
1091128	1092225	-	CDS	LHU95_04815	tcuB	UPY38024.1	tricarballylate utilization 4Fe-4S protein TcuB	NA	0.150727	6.65956	0.17075	6.66035	-0.375798	-0.304788	-0.512481	-0.178821	0.520469	0.422563	0.340068	0.648037	0.379935	0.322354	0.287525	0.864745	0.0831401	0.134525	0.43537	0.417586
1092212	1093591	-	CDS	LHU95_04820	tcuA	UPY39295.1	FAD-dependent tricarballylate dehydrogenase TcuA	NA	0.177381	6.8961	0.195932	6.97963	-0.474385	-0.287952	-0.149177	-0.059216	0.558621	0.512777	0.428907	0.838339	0.373794	0.449998	0.784768	0.970048	0.120884	0.136086	0.380483	0.367704
1093791	1095398	+	CDS	LHU95_04825	NA	UPY38025.1	EAL domain-containing protein	NA	0.132402	3.82865	0.153004	3.86274	0.211053	0.030438	-0.0608516	-0.0349284	-0.224931	-0.0248192	0.0423147	0.290689	0.673127	0.952088	0.923485	0.9863	0.49131	0.94392	0.951582	0.714509
1095442	1096638	+	CDS	LHU95_04830	NA	UPY38026.1	FAD-dependent monooxygenase	NA	0.12698	5.76531	0.122537	5.79555	0.0710506	-0.00706701	0.0526602	0.0981494	0.150268	0.290373	0.227616	0.00548586	0.873756	0.989493	0.894613	0.899428	0.564398	0.225922	0.477648	0.996157
1096635	1097354	+	CDS	LHU95_04835	NA	UPY38027.1	isochorismatase family protein	NA	0.12903	4.09194	0.12915	4.1517	-0.0458714	-0.0952046	0.177334	-0.168626	0.158042	-0.0458832	0.127218	0.10722	0.937585	0.812241	0.670523	0.864745	0.61908	0.893522	0.790046	0.874611
1097374	1097685	+	CDS	LHU95_04840	NA	UPY38028.1	hypothetical protein	NA	0.173963	2.90741	0.198077	2.91574	-0.476532	-0.789434	-0.432061	-0.439268	0.478545	-0.0390489	0.135757	0.0743203	0.461063	0.124654	0.501744	0.741684	0.266984	0.93682	0.869987	0.950134
1097742	1098698	+	CDS	LHU95_04845	NA	UPY38029.1	tripartite tricarboxylate transporter substrate binding protein	NA	0.168538	4.37568	0.176673	4.39526	-0.0485869	-0.152397	-0.0439582	0.0461132	-0.38908	-0.764126	-0.432846	-0.512606	0.945871	0.746401	0.949425	0.981044	0.292883	0.0435698	0.375924	0.565099
1098691	1099485	+	CDS	LHU95_04850	NA	UPY38030.1	enoyl-CoA hydratase/isomerase family protein	NA	0.199423	3.74745	0.191147	3.78195	0.0479969	0.138865	0.113629	0.294206	-0.02155	0.183397	0.0815881	-0.200035	0.95857	0.818393	0.869139	0.82259	0.966837	0.698238	0.916764	0.830891
1099546	1099797	-	CDS	LHU95_04855	NA	UPY38031.1	hypothetical protein	NA	0.157316	5.0234	0.179837	4.99726	0.529567	0.108602	0.194143	0.00149114	-0.621962	-0.179715	-0.272747	-0.644737	0.298711	0.805049	0.71939	0.999569	0.0725193	0.586405	0.599282	0.454832
1099842	1101155	-	CDS	LHU95_04860	NA	UPY38032.1	NAD(P)/FAD-dependent oxidoreductase	NA	0.139372	6.46566	0.149673	6.40021	0.196794	0.0303929	-0.152903	-0.362164	-0.181516	-0.445706	-0.419444	-0.337143	0.624864	0.937565	0.705674	0.671657	0.502651	0.0872201	0.242848	0.595723
1101297	1101461	+	CDS	LHU95_04865	NA	UPY38033.1	DUF3309 family protein	NA	0.21319	4.54649	0.289201	4.51687	0.181423	-0.262747	0.251835	-0.0189665	-0.289987	-0.204678	-0.670969	-0.89586	0.81537	0.618684	0.777542	0.998649	0.540177	0.663226	0.398653	0.527426
1101473	1101793	+	CDS	LHU95_04870	NA	UPY38034.1	DUF167 domain-containing protein	NA	0.185924	5.18888	0.238646	5.24253	0.183742	-0.0152436	0.633117	0.317964	-0.5753	0.0619366	-0.365129	-0.942269	0.778618	0.985791	0.355607	0.836798	0.148584	0.888956	0.596852	0.451501
1101862	1102287	+	CDS	LHU95_04875	NA	UPY38035.1	DUF3830 family protein	NA	0.170409	2.14266	0.161558	2.21513	-0.311833	0.0445163	0.207144	0.159321	0.795018	0.996291	0.618494	0.786361	0.719842	0.960141	0.769835	0.923023	0.122013	0.0482187	0.309294	0.473663
1102339	1104003	-	CDS	LHU95_04880	NA	UPY38036.1	M3 family oligoendopeptidase	NA	0.161864	4.32924	0.168413	4.30848	0.0226034	-0.287957	-0.139984	-0.14206	-0.0318998	-0.119437	-0.0888082	-0.482132	0.977194	0.462821	0.792397	0.909321	0.936546	0.758064	0.888247	0.581459
1104007	1104753	-	CDS	LHU95_04885	NA	UPY38037.1	arylmalonate decarboxylase	NA	0.146879	5.28935	0.148099	5.22493	-0.249894	-0.475337	-0.768476	-0.360897	-0.230671	-0.462396	-0.388877	-0.251964	0.589785	0.162524	0.155545	0.675524	0.455514	0.11949	0.309294	0.695297
1104871	1105839	+	CDS	LHU95_04890	NA	UPY38038.1	tripartite tricarboxylate transporter substrate binding protein	NA	0.133382	5.27759	0.166801	5.25572	0.312039	-0.153944	-0.0971189	-0.345408	-0.325033	0.293992	0.384532	-0.434715	0.44366	0.622301	0.853286	0.737456	0.243343	0.265366	0.387411	0.59146
1105844	1107433	-	CDS	LHU95_04895	NA	UPY38039.1	NAD(P)/FAD-dependent oxidoreductase	NA	0.521961	8.67777	0.629327	8.28226	-0.111615	-1.47115	-2.52018	-1.51509	-1.32859	-2.57047	-1.96414	-3.00956	0.962437	0.265051	0.240535	0.730424	0.270835	0.0489321	0.272068	0.389995
1107571	1107996	-	CDS	LHU95_04900	NA	UPY38040.1	hypothetical protein	NA	0.656731	9.41671	0.845186	9.10785	-0.0231173	-0.984136	-1.58469	-1.31161	-1.60634	-3.13266	-1.69589	-2.59317	0.99537	0.561352	0.557581	0.832937	0.305711	0.0646957	0.525892	0.581459
1108124	1109719	-	CDS	LHU95_04905	NA	UPY38041.1	GMC family oxidoreductase N-terminal domain-containing protein	NA	0.143239	5.20575	0.140106	5.19006	-0.0342366	-0.161157	-0.0395362	-0.28397	-0.429891	-0.700619	-0.518576	-0.523077	0.954986	0.638209	0.939996	0.73896	0.155963	0.0261371	0.160339	0.454832
1109859	1111271	+	CDS	LHU95_04910	NA	UPY38042.1	FAD-binding oxidoreductase	NA	0.121192	5.23324	0.144516	5.25788	0.00900656	-0.362277	-0.0263973	-0.0207136	-0.630201	-0.778774	-0.518314	-0.586272	0.987179	0.188963	0.965506	0.988205	0.0233372	0.00594461	0.164083	0.400363
1111497	1112393	-	CDS	LHU95_04920	NA	UPY38043.1	gamma-glutamylcyclotransferase	NA	0.149268	4.98058	0.143305	4.95514	0.150663	0.00121656	-0.123993	-0.0128812	-0.00571362	0.177708	0.0265658	-0.229996	0.769496	0.997875	0.775695	0.994186	0.987517	0.570065	0.965391	0.722009
1112414	1113307	-	CDS	LHU95_04925	NA	UPY38044.1	polyphosphate kinase 2 family protein	NA	0.192986	4.77648	0.186272	4.85315	0.117149	0.0980856	0.15177	0.284301	-0.193981	0.527656	0.365759	0.17376	0.875249	0.859718	0.790942	0.808821	0.663932	0.181509	0.477411	0.836181
1113304	1114542	-	CDS	LHU95_04930	NA	UPY38045.1	MFS transporter	NA	0.127111	5.84956	0.1275	5.92226	0.0378033	0.00434947	0.16651	0.00792088	-0.138389	0.189669	0.217407	0.149761	0.936608	0.993151	0.616631	0.998226	0.590629	0.42566	0.510521	0.7775
1114544	1115413	-	CDS	LHU95_04935	NA	UPY38046.1	endonuclease/exonuclease/phosphatase family protein	NA	0.154179	4.71945	0.157668	4.73974	-0.0382239	-0.134479	-0.168294	-0.0355882	-0.312962	-0.393763	-0.300777	-0.102052	0.954986	0.748916	0.733286	0.984728	0.349164	0.217815	0.50407	0.895585
1115516	1116202	+	CDS	LHU95_04940	NA	UPY38047.1	ArsR family transcriptional regulator	NA	0.115388	4.13055	0.135107	4.12194	0.248721	0.211271	0.112995	-0.0304525	-0.403883	-0.326969	-0.576452	-0.114368	0.538361	0.477026	0.8107	0.9863	0.135107	0.199407	0.151872	0.870282
1116199	1117395	+	CDS	LHU95_04945	NA	UPY38048.1	MFS transporter	NA	0.141567	3.96047	0.1376	4.03602	0.472057	0.228134	0.317766	0.405584	-0.126476	0.0406969	0.0852202	0.190046	0.353419	0.543894	0.467842	0.662731	0.723654	0.911341	0.877947	0.782407
1117427	1117885	+	CDS	LHU95_04950	NA	UPY38049.1	L-2-amino-thiazoline-4-carboxylic acid hydrolase	NA	0.133603	3.42708	0.149773	3.56652	0.255865	0.509707	0.665814	-0.0833935	-0.725519	-0.924113	-0.213751	0.0824933	0.637666	0.184131	0.217804	0.956107	0.0444524	0.011896	0.684191	0.921007
1117967	1118755	+	CDS	LHU95_04955	NA	UPY38050.1	methyltransferase domain-containing protein	NA	0.162601	3.95885	0.151179	3.97761	0.143896	0.0264823	-0.0470936	-0.0272746	-0.144352	-0.0143888	0.0828076	0.0050733	0.82315	0.97003	0.939996	0.987974	0.72116	0.971621	0.889393	0.997513
1118957	1120015	-	CDS	LHU95_04960	NA	UPY38051.1	OmpA family protein	NA	0.150306	4.79789	0.153096	4.82377	-0.119786	-0.101846	-0.0930191	-0.0559924	-0.215444	-0.238216	-0.29902	0.0364514	0.82315	0.805821	0.845588	0.964629	0.508125	0.44039	0.482399	0.960044
1120329	1120898	+	CDS	LHU95_04965	NA	UPY38052.1	transposase	NA	0.247076	4.72662	0.224413	4.72615	0.0478359	-0.1689	-0.197798	0.289947	-0.0330571	-0.0926277	-0.170844	-0.440998	0.963532	0.811076	0.774243	0.842824	0.958152	0.876359	0.82503	0.659162
1120940	1123150	+	CDS	LHU95_04970	purL	UPY38053.1	phosphoribosylformylglycinamidine synthase subunit PurL	NA	0.173842	7.97994	0.178812	7.98158	-0.000123318	0.089062	-0.0712279	0.0458094	0.149517	0.0655254	0.092751	-0.0511931	0.999985	0.841147	0.883158	0.972763	0.677554	0.85834	0.859696	0.943491
1123156	1123389	+	CDS	LHU95_04975	NA	UPY38054.1	BolA family transcriptional regulator	NA	0.313233	7.70081	0.282137	7.6647	-0.153602	0.540796	0.00497194	-0.0220384	0.419411	-0.0294284	0.0167817	0.0232705	0.901207	0.461519	0.998895	0.994618	0.549528	0.968997	0.987421	0.990384
1123415	1123750	+	CDS	LHU95_04980	grxD	UPY38055.1	Grx4 family monothiol glutaredoxin	NA	0.247171	9.25696	0.260118	9.34166	0.300676	0.812629	0.591264	0.603786	-0.34635	0.186691	0.234122	-0.0278534	0.71197	0.15164	0.359187	0.654474	0.509379	0.734016	0.744059	0.984769
1123820	1124743	-	CDS	LHU95_04985	NA	UPY38056.1	papain-like cysteine peptidase	NA	0.161736	5.38708	0.178968	5.46755	0.118062	-0.0976576	0.25291	0.183041	0.390933	0.573087	0.632447	0.0973245	0.837891	0.821639	0.607766	0.869678	0.240985	0.0804072	0.17351	0.906404
1124777	1125328	-	CDS	LHU95_04990	NA	UPY38057.1	sugar O-acetyltransferase	NA	0.19697	4.46989	0.238588	4.77215	-0.0774661	-0.252591	0.926833	0.731737	1.00478	1.44265	1.72759	0.710385	0.922568	0.605324	0.217804	0.653162	0.0335362	0.00460967	0.0696839	0.554378
1125374	1126015	-	CDS	LHU95_04995	rpsD	UPY38058.1	30S ribosomal protein S4	NA	0.284163	6.76699	0.336678	7.01874	0.032391	0.0275738	1.05056	0.37588	0.747226	1.78565	1.79183	0.523105	0.979776	0.982441	0.301212	0.864745	0.225912	0.0111645	0.0955217	0.72565
1126275	1126475	+	CDS	LHU95_05000	NA	UPY38059.1	hypothetical protein	NA	0.232177	8.29687	0.267485	8.33768	0.420889	0.562261	0.356623	0.86587	0.451535	1.46231	0.696634	0.312263	0.553629	0.278321	0.60404	0.605694	0.345219	0.00809343	0.272251	0.771047
1126520	1127926	+	CDS	LHU95_05005	thrC	UPY38060.1	threonine synthase	NA	0.196333	6.23245	0.210384	6.26483	-0.273558	-0.120085	-0.167371	0.0267002	1.33762	0.892661	0.78515	0.912233	0.672465	0.818393	0.785039	0.988205	0.00992935	0.0358116	0.151877	0.388895
1127941	1129206	+	CDS	LHU95_05010	NA	UPY38061.1	insulinase family protein	NA	0.143383	6.10902	0.225161	6.18802	-0.436818	-0.0337514	0.151766	0.0624726	0.817604	0.833515	0.640816	0.538854	0.298711	0.933986	0.826782	0.977908	0.0147838	0.00851522	0.262747	0.595723
1129203	1130573	+	CDS	LHU95_05015	NA	UPY38062.1	TldD/PmbA family protein	NA	0.147879	6.56567	0.201435	6.62814	-0.230693	-0.148884	0.125295	0.211617	0.862684	0.937842	0.622959	0.39517	0.588248	0.636811	0.832453	0.865036	0.012681	0.00497819	0.215018	0.64316
1130654	1131853	-	CDS	LHU95_05020	NA	UPY38063.1	MFS transporter	NA	0.15772	5.96777	0.175437	6.04969	0.0492983	-0.149908	0.29632	0.37018	-0.112651	0.149123	0.0273876	-0.23923	0.936608	0.684792	0.535477	0.730424	0.739923	0.644092	0.972998	0.747178
1132131	1134902	-	CDS	LHU95_05025	polA	UPY38064.1	DNA polymerase I	NA	0.125554	6.38738	0.13871	6.46986	-0.163707	-0.245834	0.282275	0.170721	0.137034	0.262764	0.168876	-0.151958	0.64212	0.31676	0.422036	0.831148	0.560822	0.22586	0.653842	0.782238
1134886	1135110	-	CDS	LHU95_05030	NA	UPY38065.1	zinc-finger domain-containing protein	NA	0.155924	5.16797	0.16136	5.28888	-0.00993261	0.309288	0.348067	0.359336	-0.0667244	0.181828	0.421674	0.105055	0.990713	0.38397	0.446171	0.729013	0.85238	0.576868	0.312861	0.890821
1135193	1136254	+	CDS	LHU95_05035	NA	UPY38066.1	alpha/beta hydrolase	NA	0.153625	5.8524	0.175472	5.89385	-0.0388638	0.0908436	-0.0839554	0.0771971	0.631241	0.438587	0.519384	0.643996	0.947668	0.819903	0.882613	0.956107	0.0580652	0.149483	0.242848	0.454832
1136289	1137029	-	CDS	LHU95_05040	NA	UPY38067.1	SDR family oxidoreductase	NA	0.145167	3.933	0.187578	4.01223	0.290547	0.392206	0.683116	0.705101	-0.0496996	0.164656	0.00301286	-0.472644	0.58212	0.295239	0.271604	0.605694	0.890304	0.622051	0.995247	0.61707
1137112	1139595	-	CDS	LHU95_05045	hrpB	UPY38068.1	ATP-dependent helicase HrpB	NA	0.127873	6.46246	0.134154	6.49289	0.0087349	-0.238179	-0.0241347	-0.14881	0.426818	0.323731	0.227074	0.4156	0.986378	0.339275	0.960875	0.853773	0.0767335	0.149796	0.494836	0.458385
1139623	1140651	-	CDS	LHU95_05050	NA	UPY38069.1	zinc-binding alcohol dehydrogenase family protein	NA	0.142361	6.44407	0.155521	6.40632	0.124667	-0.160762	-0.257177	-0.29865	0.0280465	-0.250789	-0.0567014	-0.103369	0.778476	0.594008	0.527986	0.736825	0.926561	0.338535	0.917542	0.877709
1140758	1141756	+	CDS	LHU95_05055	NA	UPY38070.1	MBL fold metallo-hydrolase	NA	0.253026	5.63266	0.238124	5.78471	0.180888	0.93717	0.729272	0.401475	-0.29242	-0.163528	0.0877757	0.658848	0.849925	0.13167	0.303458	0.773834	0.615264	0.782395	0.922204	0.559916
1141833	1142270	+	CDS	LHU95_05060	NA	UPY38071.1	hypothetical protein	NA	0.139381	5.35455	0.136629	5.41356	-0.0251688	0.24695	0.0943946	-0.0227418	-0.00644271	-0.370533	0.0505469	0.21828	0.964056	0.434544	0.822513	0.986557	0.985304	0.183038	0.921709	0.715488
1142531	1143580	-	CDS	LHU95_05065	gtdA	UPY38072.1	gentisate 1%2C2-dioxygenase	NA	0.122924	4.97929	0.123957	5.03443	0.137119	0.335568	0.271717	-0.0169538	-0.168332	-0.122489	0.0615095	0.0266207	0.740748	0.220919	0.446171	0.988205	0.512309	0.631768	0.889393	0.965133
1144184	1145845	+	CDS	LHU95_05070	mdoH	UPY38073.1	glucans biosynthesis glucosyltransferase MdoH	NA	0.20941	6.81332	0.239988	6.78519	0.0282783	-0.287353	-0.235027	0.1007	0.561784	0.572467	0.154468	0.0198586	0.975168	0.542577	0.735532	0.958646	0.195178	0.168301	0.850935	0.990384
1146088	1146843	-	CDS	LHU95_05075	NA	UPY38074.1	FkbM family methyltransferase	NA	0.17584	4.31717	0.219197	4.50653	0.169876	-0.180844	0.501573	0.38373	0.249263	0.379771	0.688548	0.453364	0.792276	0.692096	0.431644	0.771106	0.523284	0.293788	0.237128	0.652435
1146840	1147751	-	CDS	LHU95_05080	NA	UPY38075.1	VOC family protein	NA	0.14765	4.47474	0.14123	4.58519	0.164033	-0.112034	0.212111	0.362844	0.112604	0.407751	0.45376	0.264226	0.746115	0.784009	0.60426	0.671657	0.738416	0.172193	0.228238	0.67719
1147748	1148410	-	CDS	LHU95_05085	NA	UPY38076.1	glutathione S-transferase family protein	NA	0.217882	4.48497	0.218884	4.6136	0.640572	0.695147	0.670449	0.88475	-0.0122424	0.282896	0.516032	0.0904879	0.379935	0.194463	0.320413	0.605694	0.983076	0.546615	0.386556	0.937898
1148495	1149742	+	CDS	LHU95_05090	NA	UPY38077.1	peptidoglycan DD-metalloendopeptidase family protein	NA	0.170098	5.57897	0.178994	5.52091	0.400866	0.117732	-0.0909926	-0.202025	-0.478237	-0.246894	-0.255143	-0.368763	0.44366	0.795593	0.873593	0.864745	0.17887	0.475887	0.622196	0.638873
1149826	1150293	+	CDS	LHU95_05095	NA	UPY38078.1	heme-binding protein	NA	0.172766	3.81192	0.173457	3.84673	0.350952	0.197312	0.289019	0.288707	-0.0192524	0.272326	0.0528395	-0.00343374	0.555284	0.668428	0.593184	0.800728	0.965307	0.476807	0.94344	0.997513
1150356	1151111	-	CDS	LHU95_05100	NA	UPY38079.1	NAD kinase	NA	0.144734	5.27984	0.173297	5.28193	-0.100409	-0.0698754	-0.0419534	0.171725	0.449586	0.488186	0.108944	-0.0322364	0.849925	0.8623	0.948679	0.874689	0.140393	0.0980143	0.861618	0.971081
1151224	1152051	-	CDS	LHU95_05105	NA	UPY38080.1	carbon-nitrogen hydrolase family protein	NA	0.136042	5.4204	0.153103	5.48478	0.182494	0.276242	0.193544	0.622963	0.383389	0.708343	0.486686	0.179463	0.676424	0.353359	0.646345	0.605694	0.166542	0.0161625	0.209338	0.783734
1152075	1152563	-	CDS	LHU95_05110	NA	UPY38081.1	hypothetical protein	NA	0.122835	5.42693	0.144466	5.45121	0.0169157	0.472708	0.169304	0.483438	0.360611	0.491332	0.291695	-0.0561814	0.975168	0.10722	0.675487	0.622676	0.157716	0.0538432	0.457276	0.939335
1152560	1152877	-	CDS	LHU95_05115	NA	UPY38082.1	hypothetical protein	NA	0.152439	5.71572	0.144176	5.64846	-0.221563	0.278336	-0.197408	-0.0890709	0.495734	0.197243	0.00321268	-0.262795	0.646582	0.405255	0.608827	0.927866	0.115838	0.5193	0.994864	0.660111
1152877	1153866	-	CDS	LHU95_05120	moaA	UPY38083.1	GTP 3'%2C8-cyclase MoaA	NA	0.195902	8.39181	0.21428	8.33335	-0.0998551	0.554213	0.152093	-0.364238	-0.394237	-0.633206	-0.638701	-0.494934	0.888396	0.190614	0.781077	0.73898	0.311514	0.0980009	0.188584	0.565144
1153916	1155142	-	CDS	LHU95_05125	NA	UPY38084.1	MFS transporter	NA	0.193126	5.94656	0.231913	6.03766	0.0582517	-0.288299	0.332131	0.11681	-0.503638	-0.229028	-0.132821	-0.380783	0.938979	0.514553	0.60426	0.947953	0.206168	0.563355	0.86887	0.706321
1155396	1155737	-	CDS	LHU95_05130	NA	UPY38085.1	DUF1127 domain-containing protein	NA	0.205673	2.02467	0.23171	1.89133	-0.144136	-0.521285	-0.679612	-0.74187	-0.13021	-0.48477	-0.749752	-0.920328	0.889165	0.414731	0.430223	0.676427	0.822729	0.353464	0.329519	0.549578
1155889	1157661	+	CDS	LHU95_05135	NA	UPY38086.1	aminopeptidase P family protein	NA	0.127595	5.88818	0.123884	5.88299	0.266413	0.205309	0.0135648	0.147953	-0.0889389	0.186827	-0.00702819	-0.0615504	0.461063	0.445045	0.980406	0.846699	0.73592	0.435057	0.987549	0.908081
1157883	1158365	-	CDS	LHU95_05140	NA	UPY38087.1	CreA family protein	NA	0.143615	3.91445	0.160305	3.91108	0.116568	-0.369507	-0.12963	0.132619	0.369575	0.626384	0.281697	-0.100173	0.837891	0.315282	0.816522	0.911196	0.266984	0.0593399	0.585454	0.908081
1158399	1160489	-	CDS	LHU95_05145	ligA	UPY39296.1	NAD-dependent DNA ligase LigA	NA	0.153161	6.06919	0.158422	6.14433	-0.0102691	-0.289216	0.23022	0.266536	0.408222	0.892794	0.490362	0.17767	0.988702	0.381177	0.592135	0.760363	0.182517	0.00889725	0.209393	0.787482
1160510	1162201	-	CDS	LHU95_05150	recN	UPY38088.1	DNA repair protein RecN	NA	0.176024	7.14967	0.18352	7.20362	0.361714	0.0508588	0.350684	0.341135	0.193214	0.766583	0.434499	0.0914863	0.481651	0.920865	0.452179	0.735639	0.594737	0.0331235	0.314916	0.905758
1162347	1163198	-	CDS	LHU95_05155	NA	UPY38089.1	outer membrane protein assembly factor BamD	NA	0.18762	6.61377	0.20358	6.60189	-0.238951	-0.230422	-0.258338	-0.421318	0.168811	-0.0106887	-0.146488	0.225233	0.68678	0.584636	0.636515	0.730424	0.676194	0.979882	0.82503	0.789892
1163288	1164229	-	CDS	LHU95_05160	lpxC	UPY39297.1	UDP-3-O-acyl-N-acetylglucosamine deacetylase	NA	0.383552	8.41788	0.604188	8.544	-0.264478	-1.06825	-0.607686	0.883687	1.23019	1.25535	1.35214	-0.259509	0.854463	0.244503	0.752892	0.82259	0.156363	0.133368	0.444891	0.934389
1164686	1165318	+	CDS	LHU95_05165	NA	UPY38090.1	outer membrane lipoprotein carrier protein LolA	NA	0.137442	6.3573	0.147896	6.29606	-0.434604	-0.207235	-0.644668	-0.277145	0.709826	0.151033	0.100239	0.221487	0.286973	0.462864	0.155545	0.737456	0.0189355	0.565026	0.833031	0.718252
1165383	1166156	+	CDS	LHU95_05170	NA	UPY38091.1	gamma-glutamyl-gamma-aminobutyrate hydrolase family protein	NA	0.208394	9.41781	0.308427	9.42667	-0.136333	-0.571339	-0.495716	0.24282	0.44166	0.376917	0.185201	0.0464017	0.849925	0.207885	0.531992	0.896279	0.294056	0.354736	0.852923	0.974641
1166447	1167145	+	CDS	LHU95_05175	NA	UPY38092.1	fumarylacetoacetate hydrolase family protein	NA	0.187775	5.04185	0.188302	5.09012	-0.106992	-0.36322	-0.220307	-0.12556	0.594097	0.126625	0.433333	0.448411	0.883077	0.405255	0.677642	0.926559	0.142231	0.77342	0.391947	0.613454
1167222	1167494	+	CDS	LHU95_05180	NA	UPY38093.1	hypothetical protein	NA	0.222777	4.91968	0.226237	5.12465	0.337585	0.235643	0.482151	0.729155	0.280323	0.611073	1.1556	0.393788	0.654981	0.672202	0.452766	0.644097	0.578398	0.185419	0.0955217	0.698749
1167622	1168557	-	CDS	LHU95_05185	NA	UPY38094.1	hypothetical protein	NA	0.218842	3.37977	0.216389	3.39598	0.396578	0.153353	0.416114	0.241421	0.0951346	0.452617	0.124048	-0.265499	0.619686	0.820148	0.538473	0.874075	0.863986	0.3416	0.880583	0.806803
1168677	1169609	+	CDS	LHU95_05190	NA	UPY38095.1	1-acyl-sn-glycerol-3-phosphate acyltransferase	NA	0.150306	5.13528	0.152919	5.15063	-0.025702	-0.203209	-0.124685	0.104416	0.00749367	0.335012	0.208471	-0.232484	0.966094	0.565349	0.785039	0.923023	0.984744	0.267481	0.645534	0.740099
1169777	1171144	+	CDS	LHU95_05195	miaB	UPY38096.1	tRNA (N6-isopentenyl adenosine(37)-C2)-methylthiotransferase MiaB	NA	0.158931	7.8588	0.172997	7.81177	0.244796	0.0937154	-0.248218	-0.0299534	-0.251408	-0.0371084	-0.310697	0.0290249	0.593413	0.811005	0.537623	0.986001	0.408829	0.911341	0.424313	0.967019
1171225	1172241	+	CDS	LHU95_05200	NA	UPY39298.1	PhoH family protein	NA	0.170861	8.05393	0.200962	7.99989	0.0693689	0.174577	-0.329187	-0.17121	0.00360191	-0.089861	-0.171854	0.177801	0.908699	0.636415	0.492107	0.874689	0.993042	0.802965	0.754892	0.81421
1172225	1172722	+	CDS	LHU95_05205	ybeY	UPY38097.1	rRNA maturation RNase YbeY	NA	0.149423	7.37443	0.155041	7.35347	0.0974387	0.271078	-0.10283	0.0227553	-0.194092	0.0943488	-0.0765873	0.0125745	0.839851	0.373518	0.79308	0.9863	0.502419	0.759822	0.869987	0.989557
1172722	1173600	+	CDS	LHU95_05210	NA	UPY38098.1	hemolysin family protein	NA	0.139444	6.30157	0.144281	6.32507	-0.135336	0.103398	-0.0524548	-0.10336	0.236707	0.305903	0.182897	0.492865	0.748921	0.752862	0.908674	0.911196	0.378178	0.231565	0.650234	0.454832
1173694	1175214	+	CDS	LHU95_05215	lnt	UPY38099.1	apolipoprotein N-acyltransferase	NA	0.135667	5.67806	0.134035	5.69431	0.224661	0.0448277	-0.0274045	0.233011	0.0946902	0.500449	0.210875	0.141322	0.58697	0.908757	0.957853	0.756486	0.743097	0.0641823	0.563183	0.806712
1175451	1175900	+	CDS	LHU95_05220	NA	UPY38100.1	helix-turn-helix transcriptional regulator	NA	0.155451	6.83084	0.153022	6.90442	0.0384915	0.270517	0.360181	0.128203	-0.0270662	-0.231746	-0.09329	0.0590358	0.945871	0.402844	0.355607	0.883582	0.936546	0.425834	0.844199	0.929111
1176148	1177119	+	CDS	LHU95_05225	NA	UPY38101.1	tripartite tricarboxylate transporter substrate binding protein	NA	0.197029	5.406	0.214585	5.44362	0.520724	0.724961	0.45297	0.350714	-0.85396	-0.480663	-0.251278	-0.308778	0.405328	0.129586	0.452192	0.7854	0.0555267	0.226394	0.703076	0.742773
1177204	1177827	-	CDS	LHU95_05230	NA	UPY38102.1	hypothetical protein	NA	0.119507	5.53276	0.130592	5.60575	0.155006	-0.0118749	0.2178	0.133623	-0.354886	-0.376479	-0.207789	-0.020913	0.677539	0.979754	0.538473	0.868825	0.134831	0.100196	0.557894	0.974641
1177942	1179207	+	CDS	LHU95_05235	NA	UPY38103.1	glutamate-5-semialdehyde dehydrogenase	NA	0.130819	6.44864	0.134252	6.48548	-0.192323	-0.195082	-0.0430031	-0.167631	0.0225551	-0.0569106	-0.0537323	0.0823014	0.595613	0.454898	0.920223	0.827385	0.934394	0.830226	0.904307	0.883248
1179496	1180365	+	CDS	LHU95_05240	NA	UPY38104.1	hypothetical protein	NA	0.14211	6.92449	0.169162	6.98648	0.090403	0.238586	0.345457	-0.0911208	-0.602143	-0.651985	-0.3855	-0.135594	0.843145	0.402844	0.422036	0.936156	0.0371715	0.0201495	0.337916	0.841089
1180362	1181015	+	CDS	LHU95_05245	NA	UPY38105.1	nicotinate-nucleotide adenylyltransferase	NA	0.128735	6.7598	0.124816	6.79186	-0.000211473	-0.131853	0.087541	-0.069902	-0.175559	-0.179029	-0.212951	-0.127963	0.999985	0.605462	0.781077	0.926559	0.454515	0.42602	0.457915	0.780463
1181028	1181852	+	CDS	LHU95_05250	rsfS	UPY38106.1	ribosome silencing factor	NA	0.143558	5.68872	0.154607	5.73155	-0.302648	-0.288166	-0.0185184	-0.0901771	0.201102	-0.000473326	0.0406332	-0.0594461	0.493685	0.370972	0.978977	0.936156	0.504333	0.99873	0.945613	0.938418
1181884	1182345	+	CDS	LHU95_05255	NA	UPY38107.1	23S rRNA (pseudouridine(1915)-N(3))-methyltransferase RlmH	NA	0.118208	4.19108	0.141513	4.2045	-0.423998	-0.454839	-0.342933	-0.114714	0.231531	-0.16282	-0.202979	0.0274072	0.298711	0.135892	0.431644	0.911196	0.378178	0.530416	0.655526	0.972181
1182515	1183498	-	CDS	LHU95_05260	NA	UPY38108.1	class I SAM-dependent methyltransferase	NA	0.273504	4.85562	0.257282	4.77454	0.332867	0.247119	0.0524211	-0.248517	-0.506285	0.310775	-0.215182	-0.633835	0.733895	0.73821	0.961632	0.887214	0.40266	0.605193	0.806045	0.612159
1183787	1185580	+	CDS	LHU95_05265	dnaG	UPY38109.1	DNA primase	NA	0.172162	8.66146	0.184243	8.64651	0.144291	0.352207	0.146966	0.0720103	0.000905295	0.341724	0.0193468	-0.111452	0.790593	0.31676	0.723451	0.947953	0.998234	0.277327	0.977253	0.862666
1185622	1187538	+	CDS	LHU95_05270	rpoD	UPY38110.1	RNA polymerase sigma factor RpoD	NA	0.17868	9.3843	0.210492	9.3903	-0.0662784	0.536622	0.108684	0.268889	-0.149988	0.133298	-0.0691226	-0.128585	0.915339	0.161978	0.832246	0.7854	0.682995	0.71526	0.912073	0.865152
1187535	1188122	+	CDS	LHU95_05275	NA	UPY38111.1	GNAT family N-acetyltransferase	NA	0.145574	7.61506	0.173631	7.6153	-0.339814	0.19032	-0.146271	0.207329	0.263965	0.530348	0.0984224	0.0551062	0.397764	0.521061	0.742398	0.82259	0.330556	0.0535802	0.851023	0.940482
1188141	1188293	-	CDS	LHU95_05280	NA	UPY38112.1	hypothetical protein	NA	0.129954	3.27437	0.176337	3.36301	-0.0578911	-0.165841	0.214386	0.039773	0.422088	0.325275	0.501249	0.223464	0.945871	0.667314	0.719927	0.9863	0.19333	0.290916	0.339855	0.806756
1188508	1189515	-	CDS	LHU95_05290	NA	UPY38113.1	tripartite tricarboxylate transporter substrate binding protein	NA	0.114545	4.32236	0.12522	4.43559	-0.11781	0.139914	0.23069	0.438692	0.480768	0.669268	0.622429	0.460082	0.778878	0.627087	0.557046	0.648755	0.070919	0.0146377	0.107084	0.473151
1189585	1190118	-	CDS	LHU95_05295	ppa	UPY38114.1	inorganic diphosphatase	NA	0.147672	4.9717	0.164771	4.9864	-0.0105011	-0.203378	-0.0560285	-0.0642832	0.628109	0.535006	0.404105	0.262532	0.988702	0.558301	0.926692	0.963322	0.0561383	0.0801345	0.355681	0.724579
1190288	1192402	+	CDS	LHU95_05300	NA	UPY39299.1	sodium-translocating pyrophosphatase	NA	0.146945	8.01196	0.173226	8.01317	-0.0206169	0.0395276	-0.0706506	-0.180998	-0.265818	-0.478156	-0.340987	-0.0720502	0.969198	0.921553	0.877108	0.842824	0.325175	0.0750221	0.354198	0.910041
1192490	1193656	-	CDS	LHU95_05305	NA	UPY38115.1	OmpA family protein	NA	0.230997	5.74072	0.255938	5.64771	-0.00269296	-0.452787	-0.359978	-0.40905	0.950547	0.793148	0.229204	0.122081	0.997899	0.399309	0.614153	0.796603	0.0703145	0.104709	0.785498	0.922754
1193762	1195816	+	CDS	LHU95_05310	NA	UPY38116.1	thioredoxin family protein	Oxidative stress	0.188678	8.14349	0.195661	8.10148	0.0812555	0.252843	-0.141588	0.00462435	0.482041	0.184647	-0.0394508	0.263749	0.904244	0.535668	0.775695	0.999495	0.199533	0.630341	0.952268	0.718252
1195877	1196587	+	CDS	LHU95_05315	NA	UPY38117.1	NRDE family protein	NA	0.120273	5.64472	0.119214	5.6857	0.111778	0.13909	0.132491	0.33456	0.589396	0.595848	0.430798	0.265053	0.770679	0.595897	0.678336	0.653162	0.0261494	0.0180202	0.151834	0.616057
1196788	1197552	+	CDS	LHU95_05320	NA	UPY38118.1	phosphoribosylaminoimidazolesuccinocarboxamide synthase	NA	0.176055	5.60796	0.178008	5.60014	0.0397113	-0.0775772	0.0926742	-0.299414	0.36302	-0.0163222	-0.0258952	-0.0287176	0.957786	0.877048	0.869139	0.773637	0.318218	0.968191	0.97583	0.974641
1197647	1197889	+	CDS	LHU95_05325	purS	UPY38119.1	phosphoribosylformylglycinamidine synthase subunit PurS	NA	0.166984	5.31181	0.174247	5.29081	0.0169538	-0.34745	0.000295765	-0.360252	0.34991	0.352057	0.116644	-0.122783	0.98179	0.373518	0.998895	0.736417	0.321665	0.299144	0.850584	0.880307
1197886	1198125	+	CDS	LHU95_05330	NA	UPY38120.1	hypothetical protein	NA	0.151834	5.15239	0.144052	5.16689	-0.122475	-0.524942	-0.0840836	-0.305977	0.197515	-0.173861	-0.156675	-0.0226765	0.822711	0.149448	0.852234	0.735639	0.549484	0.591085	0.729745	0.975942
1198119	1198346	+	CDS	LHU95_05335	NA	UPY38121.1	hypothetical protein	NA	0.139698	5.60445	0.13752	5.59781	-0.0129445	-0.264118	-0.0570461	-0.10588	0.140773	0.0551368	-0.165651	-0.130041	0.982784	0.395063	0.901408	0.910699	0.641114	0.857628	0.684404	0.824943
1198359	1198709	+	CDS	LHU95_05340	NA	UPY38122.1	hypothetical protein	NA	0.135995	5.37305	0.141937	5.38366	0.0754507	-0.222916	-0.0166308	0.0688348	0.410695	0.18413	-0.0577258	0.137643	0.879729	0.458268	0.980019	0.950904	0.137943	0.495476	0.912444	0.823941
1198805	1199479	+	CDS	LHU95_05345	purQ	UPY38123.1	phosphoribosylformylglycinamidine synthase subunit PurQ	NA	0.166157	5.33615	0.153648	5.3394	-0.108943	-0.390538	-0.0727661	-0.0832558	0.197904	0.110314	-0.375306	0.0911465	0.858374	0.309445	0.884712	0.942207	0.586069	0.772038	0.34828	0.896848
1199834	1200019	-	CDS	LHU95_05350	NA	UPY38124.1	rubredoxin	NA	0.139575	3.73224	0.138431	3.76396	0.423263	0.211132	0.474953	0.206888	-0.656456	0.0445134	-0.164697	-0.585821	0.395837	0.571763	0.308128	0.842824	0.0611075	0.901967	0.738533	0.454832
1200120	1200608	+	CDS	LHU95_05355	NA	UPY38125.1	nucleoside deaminase	NA	0.129599	3.96251	0.131616	4.08425	0.0921134	0.174907	0.35083	0.403194	-0.331827	-0.128497	0.124613	-0.0263716	0.868591	0.609887	0.41043	0.653162	0.27405	0.681389	0.798874	0.972331
1200612	1201196	-	CDS	LHU95_05360	NA	UPY38126.1	glutathione S-transferase family protein	NA	0.176947	5.64125	0.198694	5.73509	0.34139	0.502457	0.525307	0.390389	-0.827769	-0.347223	-0.0207758	-0.382453	0.537382	0.209625	0.353718	0.737456	0.0404344	0.324335	0.981943	0.657417
1201268	1202947	+	CDS	LHU95_05365	ettA	UPY38127.1	energy-dependent translational throttle protein EttA	NA	0.133481	6.96452	0.130225	7.01718	-0.00664885	-0.0346682	0.135828	-0.162257	0.421609	0.450431	0.499976	0.318515	0.992343	0.922718	0.653121	0.808821	0.0909309	0.0630697	0.103523	0.513522
1202951	1203529	+	CDS	LHU95_05370	NA	UPY38128.1	hypothetical protein	NA	0.115526	5.04124	0.123929	5.13289	-0.209713	-0.0743795	0.224763	-0.0253432	0.3249	0.491435	0.399061	0.38363	0.566171	0.812067	0.527033	0.9863	0.176211	0.0433405	0.227423	0.511339
1203534	1204058	+	CDS	LHU95_05375	NA	UPY38129.1	GNAT family N-acetyltransferase	NA	0.133815	5.08051	0.164793	5.14689	-0.369997	-0.385009	-0.0523441	-0.164935	0.527009	0.201547	0.194208	0.435332	0.379935	0.208304	0.932745	0.874689	0.070919	0.461521	0.70493	0.581459
1204409	1206499	+	CDS	LHU95_05380	NA	UPY38130.1	calcium-binding protein	NA	0.141862	6.53792	0.13672	6.50027	0.14046	0.108725	-0.0410896	-0.186052	-0.119256	-0.135815	-0.1768	-0.302259	0.74324	0.74082	0.927711	0.808821	0.675526	0.618854	0.625926	0.595723
1206646	1207203	-	CDS	LHU95_05385	NA	UPY38131.1	hypothetical protein	NA	0.225098	1.48924	0.238517	1.61839	-0.0256242	0.470762	0.0754505	0.0717784	-0.356865	-0.354863	0.392016	0.570835	0.988702	0.561352	0.958441	0.9863	0.655721	0.635136	0.710095	0.718252
1207523	1209505	-	CDS	LHU95_05390	NA	UPY38132.1	DUF2075 domain-containing protein	NA	0.123597	5.31526	0.127485	5.36609	-0.0849222	0.00025329	-0.115706	0.0174973	0.00484813	-0.114558	0.0835199	0.281147	0.84593	0.999138	0.762559	0.988205	0.987085	0.654784	0.851425	0.618019
1209525	1210394	-	CDS	LHU95_05395	NA	UPY38133.1	DMT family transporter	NA	0.171669	5.67623	0.156009	5.72277	0.0429003	0.0769804	-0.025388	-0.0186475	0.338664	0.173318	0.34199	0.719493	0.951442	0.874579	0.96886	0.988205	0.353406	0.642588	0.412506	0.367704
1210391	1210675	-	CDS	LHU95_05400	NA	UPY38134.1	MGMT family protein	NA	0.175927	4.81085	0.194024	4.82396	0.590126	0.655136	0.291024	0.535095	-0.269807	0.500727	0.223377	0.111316	0.298711	0.129634	0.603591	0.653162	0.501293	0.174274	0.72259	0.906404
1210675	1211820	-	CDS	LHU95_05405	NA	UPY38135.1	GNAT family N-acetyltransferase	NA	0.178909	7.0172	0.17373	7.03836	-0.054133	-0.116803	-0.200598	-0.0556679	-0.231025	-0.126185	-0.152888	0.367542	0.936608	0.797979	0.649081	0.964629	0.528802	0.743641	0.761279	0.613454
1211848	1212315	-	CDS	LHU95_05410	NA	UPY39300.1	RidA family protein	NA	0.173841	6.99816	0.171152	6.97302	0.438826	0.123883	-0.251505	-0.0109022	-0.685319	0.324961	0.429873	0.110931	0.386814	0.773894	0.571637	0.997593	0.0610586	0.325915	0.285382	0.876647
1212312	1213814	-	CDS	LHU95_05415	NA	UPY38136.1	TSCPD domain-containing protein	NA	0.234906	8.08628	0.287882	8.00141	0.184109	-0.0125354	-0.605886	-0.321502	-0.634073	-0.399867	0.0187541	0.260492	0.820575	0.989608	0.427175	0.86323	0.1961	0.397947	0.986819	0.826597
1213962	1214315	+	CDS	LHU95_05420	NA	UPY38137.1	NADH-ubiquinone oxidoreductase subunit NDUFA12 family protein	NA	0.16816	6.50802	0.160201	6.59127	0.18888	0.199396	0.408752	0.195403	-0.140522	0.0495299	0.0666096	0.0645746	0.724395	0.589093	0.34377	0.837834	0.692603	0.895169	0.902605	0.929111
1214363	1214860	+	CDS	LHU95_05425	mlaD	UPY38138.1	outer membrane lipid asymmetry maintenance protein MlaD	NA	0.153918	7.88838	0.166677	7.90804	-0.0394398	0.242765	0.0842559	0.209857	0.211201	0.316055	0.0600219	0.0925367	0.94485	0.441989	0.839024	0.796603	0.475784	0.256998	0.9031	0.880233
1214857	1215069	+	CDS	LHU95_05430	NA	UPY38139.1	hypothetical protein	NA	0.177783	7.41263	0.177286	7.43737	-0.0607558	0.172505	0.0955413	0.108278	0.482005	0.457257	0.162648	0.364211	0.923874	0.667859	0.842084	0.922314	0.173724	0.178058	0.740945	0.613454
1215069	1215458	+	CDS	LHU95_05435	NA	UPY38140.1	DUF2155 domain-containing protein	NA	0.218935	7.20379	0.228861	7.202	-0.229162	-0.0248293	-0.149988	-0.0517162	0.747393	0.462738	0.127997	0.502247	0.750265	0.979002	0.825025	0.98115	0.107951	0.286871	0.868691	0.614461
1215715	1216563	+	CDS	LHU95_05440	NA	UPY39301.1	DMT family transporter	NA	0.219434	4.48607	0.207006	4.56813	0.0819966	0.148979	0.345117	0.236372	-0.195597	0.145899	0.178842	-0.14073	0.930857	0.8151	0.577683	0.867691	0.703937	0.779088	0.801316	0.890821
1216629	1216985	-	CDS	LHU95_05445	NA	UPY38141.1	DUF4260 domain-containing protein	NA	0.1267	4.54023	0.130699	4.57434	0.0902736	0.385209	0.215512	0.0245069	-0.331911	-0.567953	-0.234589	-0.20414	0.854463	0.208304	0.593184	0.9863	0.233075	0.0447016	0.55071	0.742773
1217029	1218222	+	CDS	LHU95_05450	coaBC	UPY38142.1	bifunctional phosphopantothenoylcysteine decarboxylase/phosphopantothenate--cysteine ligase CoaBC	NA	0.123516	5.57978	0.146162	5.65922	0.308672	0.0627018	0.341685	0.26077	-0.502913	-0.409013	-0.151522	-0.242069	0.396786	0.847462	0.399136	0.746259	0.0538176	0.0878907	0.729981	0.693189
1218219	1218656	+	CDS	LHU95_05455	dut	UPY38143.1	dUTP diphosphatase	NA	0.136827	4.61313	0.156275	4.59291	0.133401	-0.33362	-0.206482	-0.304779	-0.252846	-0.315867	-0.283946	-0.146546	0.778657	0.295239	0.649081	0.74347	0.384735	0.254632	0.527872	0.838273
1218843	1219643	+	CDS	LHU95_05460	moeB	UPY38144.1	molybdopterin-synthase adenylyltransferase MoeB	NA	0.261619	7.84188	0.276757	7.81513	-0.0119487	0.379739	0.00192168	-0.201413	0.172846	-0.317463	-0.294493	0.182575	0.993718	0.531071	0.998895	0.911196	0.768188	0.566304	0.719506	0.879656
1219640	1220011	+	CDS	LHU95_05465	NA	UPY38145.1	DsrE family protein	NA	0.186869	7.32211	0.227747	7.29764	0.149502	0.40193	-0.0361366	0.0671839	0.198415	0.0137277	0.0481179	0.0953117	0.807373	0.31676	0.968599	0.972763	0.615569	0.973062	0.956717	0.928263
1220050	1220925	+	CDS	LHU95_05470	NA	UPY38146.1	hypothetical protein	NA	0.160851	6.87593	0.162549	6.87648	-0.323196	0.157208	-0.169112	0.00249746	0.584051	0.216119	0.17448	0.30801	0.484829	0.655214	0.683064	0.999569	0.0737575	0.483149	0.704088	0.636086
1220958	1221950	-	CDS	LHU95_05475	NA	UPY38147.1	tripartite tricarboxylate transporter substrate binding protein	NA	0.166132	8.11756	0.214458	8.09017	0.194165	-0.00073728	-0.158821	-0.33867	-0.980463	-1.14671	-0.696543	-0.319683	0.698562	0.99857	0.777542	0.760363	0.0124389	0.00353116	0.159515	0.693467
1222197	1223972	-	CDS	LHU95_05480	NA	UPY38148.1	glycosyltransferase	NA	0.220461	7.81066	0.315351	7.7373	-0.349784	-0.888251	-0.937807	-0.172801	0.967634	0.560171	0.21885	0.238491	0.608257	0.0958428	0.303801	0.939678	0.0479834	0.199707	0.836558	0.865017
1224012	1225436	-	CDS	LHU95_05485	NA	UPY38149.1	mannose-1-phosphate guanylyltransferase/mannose-6-phosphate isomerase	NA	0.204104	8.29209	0.281062	8.20144	-0.193957	-0.714898	-0.770107	-0.263898	0.626631	0.363539	-0.0379387	-0.0216984	0.770679	0.124654	0.313632	0.874689	0.131643	0.36115	0.976634	0.990384
1225535	1226875	+	CDS	LHU95_05490	NA	UPY38150.1	glycosyltransferase family 4 protein	NA	0.132495	4.88102	0.129646	4.90835	-0.278388	-0.259204	-0.240289	-0.092506	0.140456	-0.0765868	0.00513628	0.0828647	0.505874	0.395704	0.519112	0.922314	0.634542	0.800778	0.991791	0.895585
1226872	1227426	+	CDS	LHU95_05495	NA	UPY38151.1	DUF4214 domain-containing protein	NA	0.121584	4.47235	0.113701	4.52858	0.0181128	-0.207143	0.123379	-0.0671229	-0.0156861	0.124361	0.105318	0.0544913	0.973508	0.481682	0.733286	0.942187	0.959513	0.6427	0.785951	0.927664
1227493	1230933	-	CDS	LHU95_05500	NA	UPY38152.1	glycosyltransferase	NA	0.13971	7.64071	0.152835	7.6386	0.0760152	0.00687502	-0.000285296	-0.183444	0.00804556	0.0544406	-0.0468165	0.0293889	0.866627	0.989608	0.998895	0.809417	0.979349	0.846583	0.920647	0.958855
1231101	1232297	+	CDS	LHU95_05505	NA	UPY38153.1	M20 family metallopeptidase	NA	0.144411	5.93908	0.182521	5.91495	0.135434	-0.0283929	-0.17076	-0.0815996	-0.474073	-0.862114	-0.585661	-0.406806	0.770679	0.951015	0.752469	0.956107	0.103322	0.00792169	0.206348	0.6178
1232376	1234166	+	CDS	LHU95_05510	NA	UPY38154.1	peptide ABC transporter substrate-binding protein	NA	0.155561	6.18745	0.16338	6.13524	0.0051241	-0.0794074	-0.361586	-0.246169	-0.59401	-0.794716	-0.619669	-0.468756	0.99537	0.844949	0.412395	0.799039	0.0656019	0.0161464	0.133016	0.510279
1234322	1236118	+	CDS	LHU95_05515	NA	UPY38155.1	peptide ABC transporter substrate-binding protein	NA	0.167409	7.42987	0.195434	7.43012	-0.161874	-0.103123	-0.289773	-0.175472	0.216348	-0.106744	-0.0939575	0.2803	0.754463	0.806833	0.566651	0.874689	0.516898	0.765624	0.880377	0.718252
1236126	1237085	+	CDS	LHU95_05520	NA	UPY38156.1	ABC transporter permease	NA	0.147604	5.63182	0.186954	5.67684	-0.369713	-0.153801	-0.17502	0.0100515	0.489029	0.273205	0.181527	0.415337	0.409262	0.651324	0.753711	0.998825	0.110766	0.34643	0.756635	0.6178
1237153	1238040	+	CDS	LHU95_05525	NA	UPY38157.1	ABC transporter permease	NA	0.148231	5.86576	0.1545	5.89339	0.0617132	0.116226	-0.0715908	0.132704	0.392138	0.27956	0.352069	0.284998	0.909884	0.751921	0.884422	0.892628	0.190328	0.328011	0.3705	0.657909
1238100	1239011	+	CDS	LHU95_05530	NA	UPY39302.1	ABC transporter ATP-binding protein	NA	0.145951	4.61615	0.199013	4.63091	0.00866419	0.133387	-0.066968	0.150864	0.627834	0.384685	0.247993	0.409451	0.992343	0.725791	0.930928	0.911196	0.0580652	0.20046	0.695959	0.652435
1239008	1239982	+	CDS	LHU95_05535	NA	UPY38158.1	dipeptide ABC transporter ATP-binding protein	NA	0.147457	4.63062	0.22744	4.69206	-0.0616352	-0.206141	-0.143907	0.016606	0.241989	0.34906	0.264628	0.526293	0.915261	0.560831	0.842084	0.99757	0.453689	0.249092	0.715255	0.6178
1240098	1240973	+	CDS	LHU95_05540	yghU	UPY38159.1	glutathione-dependent disulfide-bond oxidoreductase	Oxidative stress	0.226488	6.52394	0.272793	6.61122	0.0423926	0.73973	0.53453	0.126762	-0.154523	-0.465107	-0.1582	0.282534	0.963532	0.160028	0.477355	0.955316	0.756728	0.306555	0.868719	0.812241
1241044	1241853	+	CDS	LHU95_05545	NA	UPY38160.1	exodeoxyribonuclease III	NA	0.111455	5.01431	0.128494	5.09001	-0.280281	0.319678	0.25949	-0.0535289	0.309818	0.169606	0.366744	0.280538	0.410599	0.201351	0.477469	0.962809	0.177536	0.447351	0.28227	0.631815
1241850	1242737	+	CDS	LHU95_05550	NA	UPY38161.1	PhzF family phenazine biosynthesis protein	NA	0.153543	3.98424	0.158918	4.05977	-0.0704552	-0.217837	0.304763	0.189628	0.865449	0.745653	0.599916	0.406411	0.915518	0.596279	0.541815	0.867988	0.0288696	0.0394337	0.193927	0.6178
1242899	1243630	-	CDS	LHU95_05555	NA	UPY38162.1	hypothetical protein	NA	0.168616	5.13983	0.167055	5.17579	0.0836233	0.0525288	0.215785	0.0550982	0.0479294	0.673995	0.328695	0.0677236	0.901207	0.922116	0.649081	0.969626	0.901925	0.0600184	0.474961	0.936982
1243698	1244645	-	CDS	LHU95_05560	gshB	UPY38163.1	glutathione synthase	NA	0.180984	4.91464	0.192291	5.04793	0.0905196	0.0400024	0.635708	0.425665	0.777119	1.28455	1.04418	0.483344	0.901207	0.950809	0.287266	0.730424	0.0612052	0.00533607	0.0955217	0.599616
1244648	1246183	-	CDS	LHU95_05565	gpmI	UPY38164.1	2%2C3-bisphosphoglycerate-independent phosphoglycerate mutase	NA	0.169468	6.03216	0.172389	6.09129	0.0439737	-0.260468	0.152536	0.0261266	0.937374	0.763395	0.835887	0.32883	0.945871	0.487155	0.761779	0.988205	0.0185676	0.0324708	0.0955217	0.652435
1246278	1246757	-	CDS	LHU95_05570	NA	UPY38165.1	DUF2244 domain-containing protein	NA	0.239891	5.11481	0.227038	5.15749	-0.173756	-0.0990168	-0.295682	0.0849901	0.230259	-0.111805	0.208158	0.413517	0.84813	0.892296	0.647454	0.963601	0.681199	0.848241	0.782717	0.681006
1246874	1247518	+	CDS	LHU95_05575	nth	UPY39303.1	endonuclease III	NA	0.151038	4.03792	0.160878	4.1129	-0.0127925	-0.0127504	0.333288	-0.0187448	-0.160374	-0.184467	-0.0662019	-0.1158	0.987404	0.987016	0.494333	0.991483	0.666784	0.600495	0.920733	0.890821
1247745	1248767	+	CDS	LHU95_05580	NA	UPY38166.1	glycosyltransferase family 2 protein	NA	0.134175	5.12171	0.150612	5.13822	-0.0490717	-0.0668949	0.183918	-0.063197	0.625315	0.369544	0.278405	0.0018307	0.923115	0.857711	0.665766	0.96117	0.0387492	0.165844	0.504571	0.997513
1248922	1249695	+	CDS	LHU95_05585	rfbF	UPY38167.1	glucose-1-phosphate cytidylyltransferase	NA	0.145687	5.72405	0.181178	5.68557	-0.0465136	-0.127265	-0.0932518	-0.302415	0.657703	0.544275	0.278847	0.065716	0.936608	0.721571	0.871894	0.776582	0.042155	0.0654722	0.58813	0.942559
1249697	1250752	+	CDS	LHU95_05590	rfbG	UPY38168.1	CDP-glucose 4%2C6-dehydratase	NA	0.169799	6.94397	0.1726	6.93058	0.0820585	0.000137024	-0.0770143	0.00335116	0.534526	0.457775	0.275794	0.135995	0.894424	0.999404	0.882613	0.999569	0.116404	0.156351	0.53452	0.84745
1250749	1251972	+	CDS	LHU95_05595	NA	UPY38169.1	class I SAM-dependent methyltransferase	NA	0.142615	6.1844	0.132901	6.16178	0.0478657	0.00845196	-0.0755985	-0.220596	-0.0301999	0.0785014	0.0190983	-0.223443	0.923874	0.989085	0.842084	0.760363	0.921853	0.794077	0.975009	0.67247
1251972	1252514	+	CDS	LHU95_05600	rfbC	UPY38170.1	dTDP-4-dehydrorhamnose 3%2C5-epimerase	NA	0.123116	4.72491	0.124858	4.7284	-0.2799	-0.151128	-0.280587	-0.238842	0.201331	0.0240003	0.0579906	0.126781	0.481651	0.606771	0.452179	0.760363	0.452937	0.935777	0.906179	0.827509
1252511	1253266	+	CDS	LHU95_05605	NA	UPY38171.1	cephalosporin hydroxylase family protein	NA	0.12843	5.4346	0.155504	5.52438	-0.0376895	0.221618	0.430756	0.120512	0.11553	0.420824	0.36434	0.125391	0.941189	0.438608	0.339408	0.911196	0.676899	0.0972626	0.368982	0.859778
1253615	1255372	+	CDS	LHU95_05610	NA	UPY38172.1	class I SAM-dependent methyltransferase	NA	0.185634	7.84725	0.205711	7.88784	-0.0821957	-0.325478	0.0881357	-0.118621	0.944359	0.864075	0.770754	0.353604	0.902812	0.413165	0.882613	0.927294	0.0241169	0.0259943	0.118078	0.655111
1255369	1256190	+	CDS	LHU95_05615	NA	UPY38173.1	TylF/MycF family methyltransferase	NA	0.226158	5.71964	0.250543	5.7364	-0.340983	-0.551587	-0.0507136	-0.298368	1.03812	0.917776	0.798739	0.157655	0.651444	0.299228	0.960228	0.860883	0.0479834	0.0611969	0.224866	0.895585
1256187	1257593	+	CDS	LHU95_05620	NA	UPY38174.1	ABC transporter ATP-binding protein	NA	0.219854	5.72591	0.257835	5.7912	-0.101756	-0.671715	0.176248	-0.165034	1.36451	1.30932	1.1633	0.634865	0.904244	0.19197	0.826782	0.927866	0.0152719	0.0119067	0.109357	0.595723
1257683	1258327	+	CDS	LHU95_05625	NA	UPY38175.1	hypothetical protein	NA	0.139117	6.84967	0.154139	6.83279	0.0895877	0.0358748	-0.0214033	-0.213794	-0.294849	-0.314689	-0.262325	-0.311309	0.83857	0.925585	0.971294	0.80277	0.251169	0.201281	0.490758	0.6178
1258324	1259514	+	CDS	LHU95_05630	NA	UPY38176.1	TIGR00180 family glycosyltransferase	NA	0.18062	6.00302	0.186475	6.01204	0.0401294	0.0610895	0.172377	-0.0720585	-0.146331	0.449758	0.110236	-0.205493	0.958089	0.908757	0.753907	0.963164	0.710128	0.203831	0.866479	0.792792
1259600	1260679	+	CDS	LHU95_05635	NA	UPY38177.1	class I SAM-dependent methyltransferase	NA	0.146074	4.20159	0.152931	4.16732	-0.465951	-0.578566	-0.271766	-0.328102	0.552791	0.42424	0.0504133	-0.152172	0.358517	0.130073	0.572134	0.73898	0.100433	0.177357	0.938231	0.84095
1260676	1261878	+	CDS	LHU95_05640	NA	UPY38178.1	TIGR00180 family glycosyltransferase	NA	0.183843	5.19871	0.206988	5.2465	0.0850754	0.0682147	0.44064	0.179279	0.135557	0.592979	0.219561	-0.144358	0.906937	0.90623	0.452192	0.896279	0.74393	0.118632	0.735124	0.883248
1261937	1262821	-	CDS	LHU95_05645	NA	UPY38179.1	sugar nucleotide-binding protein	NA	0.143691	4.04189	0.142548	4.0642	-0.0671761	0.244933	-0.0410626	-0.0894115	-0.273954	0.0474642	0.104308	-0.0533868	0.914957	0.506857	0.945088	0.942187	0.409367	0.897455	0.850211	0.944991
1262984	1264468	+	CDS	LHU95_05650	NA	UPY38180.1	PfkB family carbohydrate kinase	NA	0.151444	6.93232	0.188394	7.0112	-0.157649	0.0755764	0.273936	0.22658	0.53337	0.672507	0.574977	0.168081	0.735665	0.841147	0.582517	0.839988	0.0751057	0.0260654	0.205299	0.825521
1264468	1265175	+	CDS	LHU95_05655	NA	UPY38181.1	nucleotidyltransferase family protein	NA	0.13275	4.60687	0.12658	4.6759	0.00764398	-0.0144237	0.110628	0.312682	0.329941	0.516914	0.332412	0.299473	0.992436	0.979754	0.781092	0.676427	0.24538	0.0654722	0.338838	0.6178
1265168	1266121	+	CDS	LHU95_05660	NA	UPY38182.1	glycosyltransferase	NA	0.209106	3.54289	0.225707	3.65725	-0.316415	-0.280535	0.0316595	0.236457	0.616206	0.485883	0.377186	0.724892	0.679878	0.601592	0.978178	0.874689	0.190816	0.275715	0.583545	0.511339
1266337	1267884	-	CDS	LHU95_05665	ftsZ	UPY38183.1	cell division protein FtsZ	NA	0.187556	8.82017	0.202074	8.79185	0.279039	-0.0963697	0.00641411	-0.22632	0.00745031	0.302644	0.100833	-0.185031	0.615093	0.841147	0.993634	0.824709	0.987035	0.394904	0.861618	0.789892
1267988	1269292	-	CDS	LHU95_05670	ftsA	UPY38184.1	cell division protein FtsA	NA	0.299807	6.60316	0.281368	6.52664	0.141134	-0.171866	-0.379442	-0.225773	0.376367	0.429443	-0.00275847	-0.0590042	0.904244	0.841147	0.629332	0.909321	0.578843	0.500511	0.99649	0.965133
1269289	1270170	-	CDS	LHU95_05675	NA	UPY38185.1	cell division protein FtsQ/DivIB	NA	0.290279	5.70766	0.273292	5.68706	-0.140421	-0.0686953	-0.0381972	-0.0781953	0.276091	0.525281	0.0401229	-0.0649465	0.904244	0.943989	0.976056	0.977908	0.680266	0.389682	0.97583	0.959623
1270160	1271113	-	CDS	LHU95_05680	NA	UPY38186.1	D-alanine--D-alanine ligase	NA	0.278178	6.61836	0.270469	6.60868	-0.32545	-0.122492	-0.25916	-0.150549	0.253643	0.125283	-0.14287	0.0720231	0.735974	0.882686	0.747434	0.939678	0.688016	0.848241	0.87886	0.952762
1271110	1272015	-	CDS	LHU95_05685	murB	UPY38187.1	UDP-N-acetylmuramate dehydrogenase	NA	0.345507	6.89018	0.313971	6.82272	0.187757	0.156173	-0.0254689	-0.0958024	0.0324057	0.213656	-0.187202	-0.443825	0.892484	0.881639	0.989426	0.975369	0.970665	0.794077	0.867197	0.744104
1272012	1273454	-	CDS	LHU95_05690	murC	UPY38188.1	UDP-N-acetylmuramate--L-alanine ligase	NA	0.280117	6.85409	0.275416	6.82448	0.0139019	0.0302353	-0.0823183	-0.192355	0.218896	0.285444	0.100113	-0.190453	0.993718	0.979754	0.935515	0.918239	0.733176	0.641965	0.922186	0.877709
1273454	1274569	-	CDS	LHU95_05695	murG	UPY38189.1	undecaprenyldiphospho-muramoylpentapeptide beta-N-acetylglucosaminyltransferase	NA	0.30934	6.69672	0.277011	6.66779	0.0456504	-0.0830122	-0.109077	-0.168912	0.331635	0.177421	-0.0526212	-0.0224404	0.973508	0.933133	0.908024	0.934309	0.641841	0.807366	0.964161	0.990384
1274581	1275732	-	CDS	LHU95_05700	NA	UPY38190.1	putative lipid II flippase FtsW	NA	0.310143	6.75475	0.31803	6.72486	-0.099026	-0.0917081	-0.350438	-0.267498	0.312391	0.100868	0.00533274	0.058568	0.937968	0.9261	0.705119	0.900613	0.664064	0.894047	0.995234	0.970944
1275732	1277087	-	CDS	LHU95_05705	murD	UPY38191.1	UDP-N-acetylmuramoyl-L-alanine--D-glutamate ligase	NA	0.297261	6.96055	0.292466	6.91662	-0.191771	-0.207021	-0.431297	-0.265976	0.585437	0.391798	0.155314	0.115644	0.866627	0.804412	0.600861	0.888415	0.365887	0.538907	0.87886	0.936247
1277084	1278172	-	CDS	LHU95_05710	mraY	UPY38192.1	phospho-N-acetylmuramoyl-pentapeptide-transferase	NA	0.281998	6.16759	0.302823	6.13732	-0.388534	-0.249017	-0.361638	-0.377529	0.686985	0.248998	0.160748	0.126317	0.68678	0.74093	0.673115	0.85442	0.260297	0.695146	0.881002	0.933064
1278169	1279554	-	CDS	LHU95_05715	murF	UPY38193.1	UDP-N-acetylmuramoyl-tripeptide--D-alanyl-D-alanine ligase	NA	0.3729	6.99888	0.335674	6.94528	0.133004	-0.128199	-0.158709	-0.101414	0.515177	0.770344	0.178556	0.0535414	0.932618	0.913368	0.887864	0.975627	0.543749	0.333358	0.879524	0.975246
1279551	1281008	-	CDS	LHU95_05720	NA	UPY38194.1	UDP-N-acetylmuramoyl-L-alanyl-D-glutamate--2%2C6-diaminopimelate ligase	NA	0.35996	6.99764	0.356234	6.94426	0.107433	0.0223602	-0.224812	-0.136922	0.562344	0.545661	0.279108	-0.0444869	0.944871	0.989493	0.840166	0.963601	0.488596	0.483623	0.818782	0.984769
1280995	1282821	-	CDS	LHU95_05725	NA	UPY38195.1	penicillin-binding protein 2	NA	0.330638	6.88264	0.350729	6.84783	-0.273599	-0.260907	-0.467545	-0.396344	0.648211	0.343913	0.322249	0.073344	0.822711	0.774753	0.639751	0.865036	0.372583	0.641376	0.77785	0.96545
1282971	1283789	-	CDS	LHU95_05730	NA	UPY38196.1	hypothetical protein	NA	0.394802	5.5255	0.38816	5.49694	-0.123584	0.0169539	-0.363178	-0.26602	0.727158	0.343118	0.521425	0.0282043	0.943351	0.992894	0.765337	0.927294	0.414772	0.710527	0.665383	0.994025
1283786	1284727	-	CDS	LHU95_05735	rsmH	UPY38197.1	16S rRNA (cytosine(1402)-N(4))-methyltransferase RsmH	NA	0.331027	5.73665	0.354301	5.76492	-0.48128	-0.225243	-0.211857	-0.200141	0.671134	0.0257811	0.20707	0.218521	0.679878	0.812868	0.852046	0.943165	0.358605	0.973437	0.872104	0.896112
1284724	1285179	-	CDS	LHU95_05740	NA	UPY38198.1	cell division/cell wall cluster transcriptional repressor MraZ	NA	0.441568	10.0769	0.448601	10.1862	1.75279	1.24791	1.18304	1.44007	-0.891406	1.01871	0.992786	-0.00376816	0.253545	0.244503	0.358113	0.644097	0.371384	0.285474	0.412442	0.997757
1285871	1287205	+	CDS	LHU95_05745	NA	UPY38199.1	aminotransferase class III-fold pyridoxal phosphate-dependent enzyme	NA	0.131133	6.46564	0.145442	6.5289	0.280228	0.424771	0.347206	0.216285	-0.542547	-0.38929	-0.0428715	-0.246696	0.433058	0.121306	0.358113	0.7854	0.0391538	0.0980009	0.9332	0.660111
1287716	1288396	-	CDS	LHU95_05755	NA	UPY38200.1	N-acetylmuramoyl-L-alanine amidase	NA	0.115431	4.8941	0.114643	5.02234	0.157806	0.136672	0.465573	0.266004	0.290409	0.522588	0.547347	0.521799	0.681041	0.616775	0.209764	0.726096	0.236571	0.037064	0.104497	0.388895
1288660	1289421	-	CDS	LHU95_05760	NA	UPY38201.1	TerB family tellurite resistance protein	NA	0.158304	6.82486	0.165245	6.86318	-0.155455	-0.0355205	0.0188443	-0.158277	-0.114499	-0.405517	-0.0779002	-0.0731401	0.750395	0.937389	0.978959	0.868825	0.726676	0.170529	0.884759	0.91774
1289561	1293211	+	CDS	LHU95_05765	NA	UPY38202.1	hydantoinase B/oxoprolinase family protein	NA	0.134621	7.12382	0.140475	7.14543	0.0645697	0.0556092	0.0347389	-0.154971	0.445214	0.382803	0.437369	0.273882	0.883077	0.862636	0.935792	0.839846	0.0770985	0.10725	0.157401	0.613454
1293208	1296021	+	CDS	LHU95_05770	NA	UPY38203.1	AsmA family protein	NA	0.151818	6.51221	0.13984	6.5382	0.422455	0.251124	0.251879	0.246511	0.19455	0.45721	0.372613	0.076417	0.328987	0.43065	0.467842	0.73896	0.516278	0.109322	0.24558	0.896112
1296109	1297506	+	CDS	LHU95_05775	NA	UPY38204.1	M20 family metallopeptidase	NA	0.145012	4.8381	0.136629	4.90284	0.268727	-0.00815882	0.19778	0.0951576	0.23631	0.496913	0.490357	0.291751	0.555577	0.989608	0.607036	0.923023	0.444454	0.0944684	0.173879	0.63372
1297551	1299806	-	CDS	LHU95_05780	NA	UPY38205.1	mechanosensitive ion channel family protein	NA	0.121656	5.31731	0.131988	5.34589	0.0670909	-0.0481922	0.239185	0.0117385	-0.338705	-0.368642	-0.406214	-0.38963	0.882079	0.891379	0.515942	0.994186	0.169526	0.121902	0.232959	0.513522
1299869	1300534	-	CDS	LHU95_05785	NA	UPY38206.1	DUF2848 domain-containing protein	NA	0.128377	4.56618	0.12809	4.59753	0.0875422	0.0220494	0.0487067	-0.0250983	-0.227835	-0.628429	-0.405512	-0.0375472	0.861695	0.964294	0.920223	0.9863	0.418198	0.0310168	0.242848	0.952584
1300603	1301457	+	CDS	LHU95_05790	NA	UPY38207.1	NAD(P)-dependent oxidoreductase	NA	0.156195	5.12145	0.192947	5.18797	0.174951	-0.00989209	0.237607	0.0566299	-0.509234	-0.303197	-0.0240579	-0.307746	0.74324	0.989493	0.662888	0.975703	0.125777	0.335768	0.978193	0.718252
1301454	1302407	+	CDS	LHU95_05795	NA	UPY38208.1	tripartite tricarboxylate transporter substrate binding protein	NA	0.117596	4.13937	0.111555	4.23279	-0.0565868	-0.0373256	0.173569	0.416693	0.0592859	-0.313644	-0.0590169	-0.0726401	0.909884	0.926387	0.617168	0.622676	0.836909	0.219718	0.894815	0.901378
1302488	1303468	+	CDS	LHU95_05800	NA	UPY38209.1	DUF4892 domain-containing protein	NA	0.149568	3.31634	0.169322	3.37802	-0.193146	0.0620455	0.126161	0.359237	-0.248626	-0.264253	-0.0410747	-0.576962	0.7505	0.908465	0.839024	0.746259	0.492088	0.439634	0.959503	0.539611
1303493	1304368	-	CDS	LHU95_05805	NA	UPY38210.1	2-hydroxy-3-oxopropionate reductase	NA	0.175227	3.73512	0.225292	3.69301	-0.500527	-0.452338	-0.0589039	-0.367512	0.715071	0.0864149	0.0190549	-0.516631	0.410599	0.316543	0.946948	0.808821	0.0769185	0.840811	0.985587	0.636251
1304460	1305242	-	CDS	LHU95_05810	NA	UPY38211.1	hydroxypyruvate isomerase family protein	NA	0.204289	4.32443	0.19868	4.3258	0.196935	0.00771881	0.0864469	0.00401413	0.0341002	0.458893	0.337163	-0.336704	0.796742	0.993151	0.903697	0.999569	0.948075	0.282081	0.560294	0.718252
1305375	1306559	-	CDS	LHU95_05815	NA	UPY38212.1	aminotransferase class V-fold PLP-dependent enzyme	NA	0.173641	3.07585	0.188317	3.02126	-0.394449	-0.37192	-0.355772	-0.836286	0.315739	-0.0862337	0.030788	-0.237749	0.576905	0.468597	0.590137	0.622051	0.502398	0.863994	0.977253	0.823332
1306687	1309545	+	CDS	LHU95_05820	NA	UPY38213.1	FAD-binding protein	NA	0.122799	5.52394	0.133215	5.52882	0.131724	-0.0162106	0.0134339	0.00371176	0.111412	0.286656	0.213112	-0.106411	0.739936	0.971947	0.984689	0.999495	0.670382	0.2199	0.562209	0.859778
1309560	1310126	+	CDS	LHU95_05825	NA	UPY38214.1	DUF924 domain-containing protein	NA	0.203417	2.6141	0.230726	2.63967	-0.279145	-0.906726	-0.271728	-0.41839	0.557832	0.0537098	0.171004	0.245203	0.745295	0.15164	0.738382	0.808345	0.302401	0.929937	0.867014	0.852761
1310142	1310546	-	CDS	LHU95_05830	NA	UPY38215.1	VOC family protein	NA	0.213839	3.64127	0.188065	3.63771	-0.11366	-0.161459	-0.112536	0.229347	-0.378212	-0.38275	-0.575931	-0.547849	0.902812	0.809341	0.870767	0.866029	0.432752	0.405591	0.27115	0.581459
1310557	1311777	-	CDS	LHU95_05835	NA	UPY38216.1	hypothetical protein	NA	0.15193	5.93156	0.156496	5.95397	-0.18785	-0.0582876	0.162936	-0.236672	-0.374651	-0.878735	-0.857004	-0.248746	0.696935	0.891379	0.711087	0.80062	0.212779	0.00931206	0.0905663	0.705331
1311861	1313012	-	CDS	LHU95_05840	NA	UPY38217.1	mandelate racemase/muconate lactonizing enzyme family protein	NA	0.162574	3.11289	0.151873	3.09141	-0.400598	0.0117058	-0.0572177	0.0457235	-0.373233	-0.700865	-0.903383	-0.733452	0.535148	0.989608	0.935515	0.98115	0.358973	0.080542	0.0978679	0.453973
1313214	1315034	+	CDS	LHU95_05845	htpG	UPY38218.1	molecular chaperone HtpG	NA	0.240146	4.91279	0.293551	4.74273	-0.223091	-0.000464594	-0.28336	-0.438755	0.649631	1.04977	-0.22426	-0.479431	0.799848	0.999138	0.759408	0.819835	0.21208	0.0476532	0.826808	0.725213
1315021	1316058	-	CDS	LHU95_05850	NA	UPY38219.1	TauD/TfdA family dioxygenase	NA	0.147488	4.39125	0.207271	4.40255	-0.492486	-0.586493	-0.339495	-0.301458	0.691304	0.507618	0.330083	0.349079	0.311206	0.118332	0.581233	0.82259	0.0479601	0.110344	0.597295	0.718252
1316062	1317429	-	CDS	LHU95_05855	NA	UPY38220.1	adenylosuccinate lyase family protein	NA	0.138397	5.92877	0.160866	5.96771	-0.114598	-0.319838	0.0871933	-0.156722	0.0519788	0.12371	0.0439556	-0.100785	0.799523	0.278567	0.856272	0.874075	0.860561	0.654784	0.942828	0.889083
1317431	1317964	-	CDS	LHU95_05860	pcaG	UPY38221.1	protocatechuate 3%2C4-dioxygenase subunit alpha	NA	0.196817	3.13361	0.226967	3.12795	-0.392753	-0.41655	-0.489023	-0.456694	1.02747	0.524308	0.720399	0.562823	0.593413	0.437332	0.49274	0.760363	0.0498914	0.267298	0.285382	0.636806
1317964	1318677	-	CDS	LHU95_05865	pcaH	UPY38222.1	protocatechuate 3%2C4-dioxygenase subunit beta	NA	0.153824	3.9141	0.162029	3.947	-0.124479	-0.228983	0.0641905	-0.160656	0.158398	0.193293	0.21277	-0.109946	0.84593	0.575219	0.920223	0.894448	0.676194	0.587402	0.697221	0.896685
1318687	1320009	-	CDS	LHU95_05870	NA	UPY38223.1	TRAP transporter large permease	NA	0.130795	4.59779	0.217634	4.68043	-0.31796	-0.674882	0.0481592	-0.105817	0.704466	0.528631	0.533847	0.335322	0.44366	0.0373379	0.955433	0.953758	0.0235519	0.0555862	0.359617	0.739134
1320009	1320431	-	CDS	LHU95_05875	NA	UPY38224.1	TRAP transporter small permease	NA	0.237264	5.78833	0.354216	6.01338	0.212348	0.0721016	0.724125	0.761106	0.120166	0.690883	0.850102	0.290509	0.799848	0.924438	0.476858	0.730424	0.82564	0.156183	0.375939	0.861016
1320497	1321540	-	CDS	LHU95_05880	NA	UPY38225.1	TRAP transporter substrate-binding protein	NA	0.162913	5.95238	0.179302	5.98458	-0.0867646	-0.358906	-0.0174813	-0.205913	0.519216	0.0045768	0.255709	0.0751659	0.885585	0.31676	0.986014	0.862282	0.12117	0.990576	0.614649	0.929111
1321623	1322606	-	CDS	LHU95_05885	NA	UPY38226.1	DUF4424 domain-containing protein	NA	0.155361	4.0377	0.151675	4.00396	0.0815721	-0.0501606	-0.0445531	-0.185168	-0.361848	-0.596536	-0.537631	-0.599028	0.902812	0.9261	0.942747	0.867988	0.30494	0.0871934	0.21166	0.454832
1322749	1323894	+	CDS	LHU95_05890	NA	UPY38227.1	lactonase family protein	NA	0.137007	5.98046	0.142125	5.99516	0.103879	0.0265246	0.106714	-0.0578821	-0.337846	-0.534842	-0.364684	-0.311653	0.81663	0.951015	0.791168	0.958646	0.207232	0.0489321	0.291819	0.614461
1323891	1324778	+	CDS	LHU95_05895	NA	UPY38228.1	DMT family transporter	NA	0.155739	4.97	0.149815	5.0384	-0.228093	-0.248661	0.0604543	0.00398016	0.216905	-0.140289	0.0674202	0.0426744	0.667026	0.497456	0.908024	0.999495	0.524765	0.686131	0.904915	0.952584
1324818	1326014	+	CDS	LHU95_05900	NA	UPY38229.1	LLM class flavin-dependent oxidoreductase	NA	0.130323	5.00342	0.115046	5.02088	0.0877991	-0.130408	0.0263986	0.0591953	-0.36394	-0.531766	-0.350361	-0.452901	0.852977	0.684047	0.952272	0.948614	0.183238	0.0528526	0.241854	0.44864
1326120	1327085	-	CDS	LHU95_05905	NA	UPY38230.1	tripartite tricarboxylate transporter substrate binding protein	NA	0.179662	4.31422	0.188028	4.34323	0.0492586	-0.0238799	0.0792078	0.130803	-0.476564	-0.256716	-0.241198	-0.421964	0.950968	0.977005	0.908024	0.926559	0.232172	0.508868	0.684404	0.630746
1327082	1327423	-	CDS	LHU95_05910	NA	UPY38231.1	hypothetical protein	NA	0.2478	4.67326	0.284147	4.8919	-0.26274	0.612241	0.860097	0.556063	-1.31679	-0.771909	-0.299905	-0.258007	0.770679	0.303976	0.312836	0.73898	0.0306213	0.137175	0.73628	0.839736
1327420	1328799	-	CDS	LHU95_05915	NA	UPY38232.1	DUF1446 domain-containing protein	NA	0.135364	6.14129	0.123357	6.09459	-0.110587	0.174509	-0.0620744	-0.0721051	-0.362229	-0.246167	-0.539187	-0.55218	0.79728	0.537508	0.861839	0.927866	0.162703	0.318976	0.0978679	0.330522
1328837	1329997	-	CDS	LHU95_05920	NA	UPY38233.1	hypothetical protein	NA	0.162936	4.49435	0.167966	4.54515	0.364898	0.195781	0.398613	0.508956	-0.383481	0.268117	-0.0704858	-0.342498	0.497705	0.628625	0.418592	0.653162	0.278439	0.431457	0.912444	0.657417
1329994	1331472	-	CDS	LHU95_05925	glpK	UPY38234.1	glycerol kinase GlpK	NA	0.161908	5.17706	0.168666	5.17269	0.263391	0.168029	0.250258	-0.0666271	-0.387018	0.406426	0.0554772	-0.3294	0.615031	0.671005	0.600861	0.963164	0.257731	0.210896	0.931544	0.657578
1331620	1332795	+	CDS	LHU95_05930	NA	UPY38235.1	M20 family metallopeptidase	NA	0.127103	4.68978	0.119264	4.78454	0.0739217	-0.000450259	0.272867	0.0662258	-0.172884	-0.368966	0.0112368	-0.001467	0.882079	0.999138	0.439763	0.945816	0.534836	0.157024	0.985098	0.997513
1332905	1333879	-	CDS	LHU95_05935	NA	UPY38236.1	tripartite tricarboxylate transporter substrate binding protein	NA	0.198253	5.15698	0.233895	5.25578	0.338731	0.38399	0.743122	0.744893	0.312839	1.09069	0.675517	0.0822909	0.608048	0.412311	0.295841	0.648755	0.466882	0.0161012	0.263386	0.943491
1333921	1335084	-	CDS	LHU95_05940	NA	UPY38237.1	cobalamin-independent methionine synthase II family protein	NA	0.211767	5.13809	0.227938	5.29824	0.102966	0.124592	0.760323	0.522468	0.509982	0.90289	0.876134	0.209025	0.902812	0.837178	0.281279	0.708468	0.260539	0.0491605	0.144869	0.83803
1335146	1335622	-	CDS	LHU95_05945	NA	UPY38238.1	ureidoglycolate lyase	NA	0.132345	4.38892	0.168736	4.35258	0.0610401	0.00669032	-0.522468	-0.0794961	-0.154171	-0.285024	-0.305037	0.118219	0.908699	0.99113	0.320962	0.958646	0.610094	0.298786	0.548813	0.888599
1335622	1336359	-	CDS	LHU95_05950	NA	UPY38239.1	aspartate/glutamate racemase family protein	NA	0.131927	3.95346	0.147842	4.01766	0.547081	0.636203	0.492686	0.567191	-0.841295	-0.276131	-0.170813	-0.347816	0.24705	0.0871202	0.307902	0.615741	0.0176343	0.335243	0.729473	0.62921
1336464	1338035	+	CDS	LHU95_05955	NA	UPY38240.1	methyl-accepting chemotaxis protein	NA	0.150127	8.76562	0.196436	8.79988	0.313957	0.0596849	0.105211	0.149134	-0.468462	-0.142313	-0.0722284	-0.080012	0.434422	0.872097	0.827683	0.8782	0.0946959	0.607132	0.897798	0.910041
1338032	1339198	+	CDS	LHU95_05960	NA	UPY38241.1	SpoIIE family protein phosphatase	NA	0.141624	7.7146	0.158952	7.77542	0.211388	-0.0903777	0.0720582	0.191474	-0.164725	0.0245782	0.0359558	0.208657	0.590081	0.784495	0.855178	0.808649	0.539737	0.933213	0.94344	0.708904
1339186	1341612	-	CDS	LHU95_05965	NA	UPY38242.1	Hpt domain-containing protein	NA	0.129113	6.78616	0.138493	6.7978	0.15344	-0.0829682	-0.0335938	0.0210846	-0.366014	-0.254364	-0.339055	-0.122062	0.673127	0.777034	0.940465	0.9863	0.118967	0.250295	0.278329	0.816722
1341617	1342258	-	CDS	LHU95_05970	NA	UPY38243.1	response regulator	NA	0.119765	5.53742	0.13396	5.55123	0.0777239	-0.185057	-0.0327212	0.0392139	-0.443136	-0.413123	-0.512125	-0.252604	0.849925	0.481006	0.94648	0.975703	0.0739142	0.0778747	0.14284	0.657578
1342258	1343340	-	CDS	LHU95_05975	NA	UPY38244.1	chemotaxis protein CheB	NA	0.243977	7.67435	0.30211	7.82712	0.932825	0.732969	0.870466	1.04154	-0.855723	0.423225	0.501034	-0.125603	0.243627	0.188963	0.30959	0.605694	0.102876	0.390576	0.541031	0.929111
1343337	1344275	-	CDS	LHU95_05980	NA	UPY38245.1	chemotaxis protein CheW	NA	0.148844	5.43095	0.141274	5.44094	0.202439	-0.0987434	-0.118071	-0.0854329	-0.176715	-0.177733	-0.109107	0.0792585	0.676424	0.80553	0.775695	0.934111	0.58013	0.559533	0.813216	0.901378
1344268	1345077	-	CDS	LHU95_05985	NA	UPY38246.1	hypothetical protein	NA	0.132859	6.23187	0.15176	6.29229	0.112062	0.183212	0.263803	0.0664383	-0.606447	-0.717799	-0.434084	-0.206438	0.785607	0.50352	0.503018	0.955316	0.0290332	0.00977977	0.238682	0.742175
1345094	1345417	-	CDS	LHU95_05990	NA	UPY38247.1	STAS domain-containing protein	NA	0.136792	5.27829	0.190981	5.32965	0.122502	0.23535	0.286152	-0.152531	-0.79779	-0.78014	-0.554974	-0.133481	0.796443	0.445045	0.600568	0.911196	0.015971	0.0113883	0.258766	0.879656
1345516	1345929	-	CDS	LHU95_05995	NA	UPY38248.1	ATP-binding protein	NA	0.180333	4.68609	0.204634	4.58966	-0.00903204	-0.0141974	-0.27943	-0.53777	-0.281624	-0.641694	-0.734724	-0.491283	0.993718	0.986584	0.636645	0.671657	0.477744	0.0944684	0.191743	0.6178
1346097	1347287	+	CDS	LHU95_06000	NA	UPY38249.1	acyl-CoA dehydrogenase family protein	NA	0.140012	5.74621	0.158363	5.75417	0.132125	0.270971	0.195558	-0.116966	-0.935258	-0.963051	-0.641232	-0.529127	0.772878	0.375496	0.650049	0.911196	0.00872064	0.00421024	0.121154	0.459814
1347284	1348222	+	CDS	LHU95_06005	NA	UPY38250.1	tripartite tricarboxylate transporter substrate binding protein	NA	0.122366	5.40963	0.157887	5.36749	-0.0522983	-0.268622	-0.319637	-0.306849	-0.717301	-1.2377	-0.728053	-0.720105	0.909477	0.31676	0.467128	0.73898	0.014774	0.000238805	0.103041	0.367704
1348219	1349172	+	CDS	LHU95_06010	NA	UPY38251.1	nitronate monooxygenase	NA	0.126571	5.8506	0.139661	5.8213	-0.126622	-0.292523	-0.371525	-0.351389	-0.353786	-0.962708	-0.651001	-0.272944	0.74818	0.276519	0.34377	0.670783	0.151186	0.00215736	0.0978679	0.64451
1349431	1350696	+	CDS	LHU95_06015	NA	UPY38252.1	glycosyl hydrolase family 5	NA	0.366488	8.7971	0.434649	8.53499	0.302481	-0.572859	-1.70064	-0.789495	-0.961915	-1.92846	-1.29073	-0.416706	0.820834	0.514553	0.217804	0.761214	0.234592	0.0276352	0.261459	0.826597
1350693	1351841	+	CDS	LHU95_06020	NA	UPY38253.1	hypothetical protein	NA	0.295354	7.37799	0.382615	7.12213	0.185063	-0.713492	-1.59362	-0.679297	-0.711043	-1.76996	-1.60277	-0.642526	0.869145	0.301716	0.206525	0.770931	0.267292	0.0146377	0.132847	0.707345
1351843	1352235	-	CDS	LHU95_06025	NA	UPY38254.1	RidA family protein	NA	0.18507	4.32632	0.177545	4.36416	0.256749	0.49931	0.187476	0.336773	-0.637568	0.0984986	0.0774185	-0.212642	0.69146	0.261897	0.737458	0.754543	0.123454	0.82228	0.910293	0.792792
1352299	1353282	-	CDS	LHU95_06030	NA	UPY38255.1	tripartite tricarboxylate transporter substrate binding protein	NA	0.121105	4.11637	0.115699	4.18565	-0.0550351	-0.0890659	0.0917497	-0.0819189	-0.055934	-0.212125	0.118286	-0.00328121	0.915261	0.809392	0.820704	0.931523	0.853076	0.429427	0.772988	0.997513
1353402	1354160	-	CDS	LHU95_06035	NA	UPY38256.1	hypothetical protein	NA	0.154071	3.80613	0.222337	3.99395	0.374228	0.215339	0.63201	0.389397	-0.204758	-0.447736	0.310672	0.223662	0.493685	0.596518	0.34557	0.784428	0.579772	0.187348	0.649299	0.827072
1354253	1355233	+	CDS	LHU95_06040	NA	UPY38257.1	tripartite tricarboxylate transporter substrate binding protein	NA	0.121783	4.30136	0.141655	4.36262	0.304831	0.435484	0.321624	0.248847	-0.791272	-0.744766	-0.436931	-0.182474	0.448869	0.15164	0.452811	0.788213	0.0139396	0.0113883	0.262747	0.783166
1355315	1355686	-	CDS	LHU95_06045	NA	UPY38258.1	hypothetical protein	NA	0.172392	7.29334	0.17523	7.30439	-0.0509569	0.0814328	-0.209128	-0.242506	-0.530947	-0.674134	-0.374893	0.0972352	0.936608	0.856122	0.629784	0.80062	0.121198	0.0495483	0.359617	0.892134
1356186	1356479	-	CDS	LHU95_06050	NA	UPY39304.1	DUF3297 family protein	NA	0.171416	4.01771	0.186063	4.03129	0.134948	-0.103669	-0.0469274	-0.0750245	0.82415	0.923398	0.886842	0.371264	0.844956	0.845075	0.949425	0.963601	0.0538333	0.0264353	0.111471	0.678932
1356591	1358255	+	CDS	LHU95_06055	NA	UPY38259.1	urocanate hydratase	NA	0.127928	5.12299	0.124843	5.16342	0.046891	-0.0518714	0.170531	0.0418152	-0.0579046	0.268052	0.211699	-0.219923	0.923115	0.891379	0.629784	0.969593	0.842186	0.291426	0.549827	0.690584
1358326	1359525	+	CDS	LHU95_06060	NA	UPY38260.1	glycosyltransferase	NA	0.150368	5.75077	0.160593	5.80954	0.135621	0.262207	0.148135	0.196872	0.15811	0.656579	0.635165	0.310441	0.787778	0.430297	0.753907	0.846933	0.623963	0.0363146	0.12881	0.655111
1359569	1360330	-	CDS	LHU95_06065	NA	UPY38261.1	hypothetical protein	NA	0.175308	4.09495	0.174542	4.12205	0.224884	0.110571	0.180591	0.136131	-0.408263	-0.191858	-0.19433	-0.328566	0.723312	0.831767	0.747434	0.911695	0.297111	0.628293	0.734951	0.688284
1360534	1361634	+	CDS	LHU95_06070	NA	UPY38262.1	ABC transporter ATP-binding protein	NA	0.136157	5.37275	0.126195	5.40419	0.342145	0.291204	0.0723868	0.289416	0.270646	0.19619	0.315642	0.242654	0.408746	0.330732	0.849218	0.676427	0.329699	0.471853	0.322068	0.653673
1361707	1362351	+	CDS	LHU95_06075	tatB	UPY38263.1	Sec-independent protein translocase protein TatB	NA	0.256209	7.85817	0.294835	8.03707	0.0870518	0.938525	1.03097	-0.0383648	-0.225996	-0.235733	0.260476	0.542912	0.932011	0.125781	0.22428	0.988205	0.693509	0.67311	0.772988	0.657417
1362404	1363156	+	CDS	LHU95_06080	tatC	UPY39305.1	twin-arginine translocase subunit TatC	NA	0.135138	7.34755	0.15423	7.29377	-0.0554684	0.254433	-0.316979	-0.024875	0.294603	0.332933	0.109387	0.045967	0.901207	0.328035	0.400225	0.9863	0.226937	0.157626	0.804267	0.943491
1363315	1364574	+	CDS	LHU95_06085	serS	UPY38264.1	serine--tRNA ligase	NA	0.15471	6.78927	0.187989	6.82588	-0.0583665	0.264612	0.0738184	0.529025	0.258867	0.809417	0.368474	0.0172412	0.914957	0.41059	0.902269	0.653162	0.385178	0.0127681	0.441669	0.989557
1364561	1365649	-	CDS	LHU95_06090	NA	UPY38265.1	AraC family transcriptional regulator	NA	0.157171	7.57653	0.191589	7.61582	0.514697	0.302937	0.128426	0.390237	-0.751358	-0.343989	-0.159727	-0.106623	0.253545	0.346172	0.800719	0.698998	0.0259794	0.231123	0.7686	0.890946
1365800	1366804	+	CDS	LHU95_06095	glsA	UPY38266.1	glutaminase A	NA	0.125268	5.72283	0.141926	5.82557	0.167319	0.0984688	0.218894	0.0468374	-0.135577	-0.0701656	0.33449	0.19241	0.667398	0.745295	0.577683	0.96633	0.596435	0.791195	0.348584	0.744325
1366845	1369214	-	CDS	LHU95_06100	NA	UPY38267.1	AsmA family protein	NA	0.150464	5.41542	0.14302	5.46509	0.102067	-0.198329	0.0465598	0.283339	-0.00497068	0.0373167	-0.0792156	-0.0519085	0.851935	0.575217	0.930928	0.737456	0.989224	0.913667	0.87663	0.942559
1369211	1370830	-	CDS	LHU95_06105	NA	UPY38268.1	hypothetical protein	NA	0.143066	7.5573	0.149979	7.6186	0.113507	-0.223799	0.00206479	-0.00175692	0.00184561	-0.117727	0.138122	0.229028	0.796443	0.435817	0.998895	0.999569	0.995834	0.665556	0.710095	0.657715
1370827	1372302	-	CDS	LHU95_06110	NA	UPY38269.1	NADH-quinone oxidoreductase subunit J	NA	0.159359	6.71228	0.169843	6.82457	0.045935	0.0262067	0.366817	0.0396181	0.214958	0.0848618	0.272942	0.426062	0.937585	0.960499	0.408527	0.981044	0.501317	0.80282	0.53452	0.565097
1372336	1372629	-	CDS	LHU95_06115	NA	UPY38270.1	NADH-quinone oxidoreductase subunit K	NA	0.168518	3.5458	0.177486	3.62528	0.320459	0.35007	0.333414	0.756703	0.506423	1.06646	0.794237	0.329331	0.621437	0.447065	0.580948	0.605694	0.22323	0.0155119	0.14314	0.732709
1372626	1373573	-	CDS	LHU95_06120	NA	UPY38271.1	DUF4040 domain-containing protein	NA	0.170324	4.67469	0.150832	4.71271	-0.167556	-0.357306	-0.142508	-0.166697	0.522162	0.405069	0.277488	0.476458	0.789134	0.382762	0.7642	0.868825	0.165398	0.258445	0.531433	0.511339
1373570	1373863	-	CDS	LHU95_06125	NA	UPY38272.1	monovalent cation/H(+) antiporter subunit G	NA	0.213026	3.69051	0.210337	3.73872	-0.35916	-0.256457	-0.143578	-0.272723	0.327424	-0.0409364	-0.0327475	0.476674	0.65179	0.657786	0.841292	0.863676	0.522204	0.941057	0.977253	0.646952
1373860	1374123	-	CDS	LHU95_06130	NA	UPY38273.1	MrpF/PhaF family protein	NA	0.119683	2.87837	0.147421	2.93747	0.166751	-0.0577227	-0.0222653	0.159151	0.351297	-0.00346982	0.1925	0.398334	0.772878	0.912396	0.983208	0.908179	0.309833	0.992852	0.755668	0.652435
1374268	1374723	-	CDS	LHU95_06135	NA	UPY38274.1	Na+/H+ antiporter subunit E	NA	0.158183	4.27983	0.151705	4.35377	-0.0313369	-0.2752	0.0156918	-0.101218	0.161566	0.0496531	0.267159	0.26343	0.963789	0.486792	0.987527	0.933565	0.669626	0.899986	0.553859	0.715488
1374726	1377782	-	CDS	LHU95_06140	NA	UPY38275.1	efflux RND transporter permease subunit	NA	0.122218	6.99923	0.121304	7.03174	-0.161899	-0.172838	-0.104513	-0.128915	0.297927	-0.0507992	0.148677	0.108043	0.613728	0.450834	0.712851	0.837834	0.161059	0.826903	0.59603	0.796816
1377779	1378855	-	CDS	LHU95_06145	NA	UPY38276.1	efflux RND transporter periplasmic adaptor subunit	NA	0.122265	6.26163	0.132427	6.28948	0.220226	0.011572	0.132446	-0.0626035	0.130125	-0.179164	0.052232	-0.00762189	0.508569	0.979754	0.709419	0.947953	0.576604	0.407888	0.908964	0.994882
1379087	1380550	-	CDS	LHU95_06150	NA	UPY38277.1	alpha/beta hydrolase	NA	0.145577	7.6174	0.217516	7.76048	0.318131	0.0740847	0.333538	0.405761	-0.272672	-0.161514	0.309473	0.0255723	0.419019	0.833815	0.552479	0.735639	0.311733	0.547071	0.582421	0.983331
1380584	1381111	-	CDS	LHU95_06155	NA	UPY38278.1	hypothetical protein	NA	0.164806	7.39732	0.240756	7.53592	0.632502	0.498214	0.564888	0.707273	-0.658533	-0.347744	0.204387	-0.274936	0.213046	0.160028	0.381564	0.648755	0.0531159	0.254632	0.779517	0.780463
1381305	1382309	+	CDS	LHU95_06160	NA	UPY38279.1	AI-2E family transporter	NA	0.210209	4.68547	0.24617	4.66246	-0.303015	-0.133059	-0.29654	-0.235439	0.95791	0.405345	0.273174	0.453084	0.677539	0.823244	0.675487	0.887214	0.0511383	0.362081	0.731086	0.680661
1382328	1383356	+	CDS	LHU95_06165	NA	UPY38280.1	patatin-like phospholipase family protein	NA	0.234295	3.99701	0.245713	3.96799	-0.0038767	0.135749	-0.0583546	-0.224697	0.462217	0.294182	0.0372612	0.170696	0.997281	0.847119	0.952272	0.896279	0.373121	0.567878	0.976353	0.888412
1383362	1384816	+	CDS	LHU95_06170	NA	UPY38281.1	GntP family permease	NA	0.165957	5.03447	0.181381	5.0143	-0.0610649	-0.0752777	-0.231028	-0.194656	0.422021	-0.0425444	0.12924	-0.0401384	0.92276	0.87452	0.651134	0.868825	0.219597	0.910901	0.835402	0.963675
1384922	1385893	-	CDS	LHU95_06175	NA	UPY38282.1	tripartite tricarboxylate transporter substrate binding protein	NA	0.164571	4.19092	0.177604	4.18454	0.236489	0.411337	0.285883	0.243811	-0.200521	-0.293222	-0.247286	-0.637236	0.696935	0.31676	0.600861	0.846933	0.605334	0.41136	0.661483	0.473151
1386071	1387147	+	CDS	LHU95_06180	NA	UPY38283.1	isocitrate/isopropylmalate dehydrogenase family protein	NA	0.201793	6.34384	0.213244	6.39746	0.690791	0.552484	0.451139	0.617613	-0.731214	-0.0457154	0.0422984	-0.358857	0.286973	0.217747	0.442161	0.653162	0.0887543	0.920649	0.962385	0.689193
1387176	1388063	-	CDS	LHU95_06185	rfbD	UPY38284.1	dTDP-4-dehydrorhamnose reductase	NA	0.143976	6.06902	0.170981	5.99016	-0.325353	-0.415629	-0.640879	-0.3731	0.224077	-0.207596	-0.462778	-0.117358	0.433058	0.179977	0.213976	0.729013	0.427731	0.448467	0.281207	0.877709
1388063	1388629	-	CDS	LHU95_06190	rfbC	UPY38285.1	dTDP-4-dehydrorhamnose 3%2C5-epimerase	NA	0.131216	6.11187	0.161078	6.06823	-0.40891	-0.417765	-0.423716	-0.384519	0.153297	-0.228474	-0.375615	-0.151157	0.287018	0.133768	0.34557	0.671657	0.549958	0.3416	0.359617	0.824579
1388626	1389507	-	CDS	LHU95_06195	rfbA	UPY38286.1	glucose-1-phosphate thymidylyltransferase RfbA	NA	0.150361	6.90418	0.1478	6.83808	0.0927308	0.182381	-0.118686	-0.108162	-0.291521	-0.191151	-0.523361	-0.408309	0.849925	0.562078	0.763486	0.903346	0.30828	0.496213	0.133016	0.491724
1389504	1390616	-	CDS	LHU95_06200	rfbB	UPY38287.1	dTDP-glucose 4%2C6-dehydratase	NA	0.155338	6.23797	0.188382	6.14216	-0.310368	-0.352876	-0.545935	-0.446178	0.127954	0.0126977	-0.381605	-0.358166	0.500304	0.291077	0.30959	0.676427	0.695511	0.970231	0.445633	0.657417
1391000	1391608	-	CDS	LHU95_06205	NA	UPY38288.1	hypothetical protein	NA	0.178985	7.81506	0.318187	7.74089	-0.553501	-0.891598	-0.900847	-0.336	0.447463	0.117582	-0.0685746	-0.233246	0.298711	0.0257389	0.320413	0.867988	0.204907	0.760104	0.957729	0.86666
1392142	1392567	-	CDS	LHU95_06210	NA	UPY38289.1	MGMT family protein	NA	0.162729	2.93247	0.146595	3.04684	0.260016	0.265601	0.406149	0.30856	0.814744	0.617919	0.816133	0.850007	0.715871	0.589619	0.450501	0.7854	0.081302	0.155849	0.122265	0.388895
1392568	1393065	-	CDS	LHU95_06215	NA	UPY38290.1	hypothetical protein	NA	0.117464	3.08172	0.158638	3.17331	0.0179681	0.317118	0.170757	0.298233	0.39659	0.041599	0.46088	0.401744	0.980241	0.354884	0.77038	0.80062	0.212779	0.956308	0.372254	0.652435
1393602	1394771	-	CDS	LHU95_06220	NA	UPY38291.1	hypothetical protein	NA	0.14278	4.47909	0.157392	4.46462	-0.218878	-0.261076	-0.193473	-0.352621	0.00983809	-0.368845	-0.566551	0.0634442	0.658727	0.445231	0.676946	0.73473	0.979343	0.216574	0.196414	0.939607
1394768	1396066	-	CDS	LHU95_06225	NA	UPY38292.1	glycosyl hydrolase family 5	NA	0.162171	4.97254	0.170871	4.91924	-0.0547323	-0.334878	-0.251408	-0.433286	-0.237964	-0.820294	-0.795424	-0.353816	0.93475	0.374412	0.605065	0.671657	0.497697	0.0239657	0.106258	0.647844
1396467	1396868	-	CDS	LHU95_06230	NA	UPY38293.1	potassium channel family protein	NA	0.179625	1.66176	0.199248	1.63857	-0.427216	-1.20703	-0.665272	-0.134995	-0.0435015	-0.462872	-0.852672	-0.294878	0.642426	0.111071	0.444245	0.955316	0.945504	0.389682	0.265364	0.824886
1397070	1398200	-	CDS	LHU95_06235	NA	UPY38294.1	DUF2955 domain-containing protein	NA	0.162583	2.97321	0.211683	2.97079	-0.468973	-0.325948	-0.50233	-0.334016	-0.252283	-0.204601	-0.198715	-0.0886028	0.461063	0.487155	0.470727	0.832937	0.556565	0.624052	0.806834	0.943491
1398190	1399308	-	CDS	LHU95_06240	NA	UPY39306.1	HlyD family secretion protein	NA	0.195879	3.48279	0.200063	3.43265	0.292667	-0.17178	-0.115023	0.197059	-0.84626	-0.786687	-1.01769	-0.954696	0.68678	0.773024	0.877713	0.894448	0.0671096	0.0683566	0.10208	0.388895
1399422	1400540	-	CDS	LHU95_06245	NA	UPY38295.1	AI-2E family transporter	NA	0.224305	2.99222	0.211915	2.92181	-0.281247	-0.349712	-0.520736	-0.195291	-0.814064	-1.32113	-1.19853	-0.93094	0.748488	0.566369	0.451975	0.903934	0.113599	0.0162599	0.0955217	0.445211
1400657	1400959	-	CDS	LHU95_06250	NA	UPY38296.1	hypothetical protein	NA	0.277383	0.782263	0.274909	0.75069	-0.501693	-1.0025	-0.493987	-0.0581691	-1.04511	-1.96888	-1.5821	-1.4744	0.754083	0.387728	0.714205	0.988205	0.172598	0.0205367	0.122265	0.454832
1401147	1401827	-	CDS	LHU95_06255	NA	UPY38297.1	MarC family protein	NA	0.146381	3.92464	0.164451	3.91354	-0.370915	-0.499371	-0.345399	-0.542919	-0.0490514	-0.475943	-0.35347	-0.0787438	0.461063	0.188963	0.490235	0.653162	0.892328	0.143158	0.472916	0.929111
1402216	1403439	-	CDS	LHU95_06260	NA	UPY38298.1	hypothetical protein	NA	0.149724	5.66222	0.13717	5.66494	-0.0390571	-0.200399	-0.0881132	-0.167561	-0.613742	-1.02646	-0.582889	-0.582315	0.945871	0.553398	0.831283	0.846933	0.0557671	0.00449495	0.107505	0.383334
1403471	1405171	-	CDS	LHU95_06265	NA	UPY38299.1	transporter	NA	0.282634	4.7534	0.298831	4.6167	-0.171295	-0.346064	-0.369665	-0.171596	-1.44802	-1.88018	-1.36435	-2.33818	0.882079	0.631004	0.673115	0.942187	0.0332619	0.00820697	0.106258	0.100104
1405188	1407896	-	CDS	LHU95_06270	NA	UPY38300.1	ornithine decarboxylase	NA	0.274543	4.66107	0.285216	4.56632	-0.338918	-0.568087	-0.354834	-0.11294	-1.38615	-1.70786	-1.22389	-2.08118	0.734862	0.400148	0.670523	0.963483	0.0341937	0.0105417	0.116265	0.119773
1408004	1408495	-	CDS	LHU95_06275	NA	UPY38301.1	hypothetical protein	NA	0.307995	2.41467	0.333312	2.22983	-0.199439	-1.6475	-0.809506	-0.891403	-2.45962	-3.65058	-2.02792	-2.74966	0.893629	0.129586	0.48397	0.730964	0.00495149	0.000205603	0.0797637	0.100104
1408684	1408935	-	CDS	LHU95_06280	NA	UPY38302.1	hypothetical protein	NA	0.171188	4.06968	0.164682	4.0251	-0.203653	0.0179117	-0.178804	0.127418	-0.425199	-0.813141	-0.873644	-0.891754	0.752836	0.982924	0.748282	0.920497	0.267443	0.039681	0.0978679	0.330522
1409364	1411055	+	CDS	LHU95_06285	NA	UPY38303.1	hypothetical protein	NA	0.134375	6.37193	0.148156	6.34709	-0.0468896	-0.125579	-0.200575	0.0444158	-0.28534	-0.443729	-0.542195	-0.455744	0.919489	0.661514	0.60426	0.970048	0.25516	0.0736665	0.139045	0.473151
1411157	1411714	+	CDS	LHU95_06290	NA	UPY38304.1	hypothetical protein	NA	0.159259	3.95625	0.182374	3.85051	0.280254	-0.132189	-0.216741	0.0702481	-1.55497	-2.06676	-1.38795	-1.92572	0.619806	0.784009	0.719927	0.964906	0.00104924	4.01393e-05	0.0696839	0.00991322
1411823	1412254	+	CDS	LHU95_06295	NA	UPY38305.1	hypothetical protein	NA	0.182418	2.56336	0.19885	2.47332	-0.0560571	-0.462594	-0.344521	-0.461475	-1.11923	-1.18342	-1.24501	-1.2043	0.95857	0.457982	0.657302	0.784428	0.0387492	0.022642	0.0955217	0.367704
1412271	1412546	+	CDS	LHU95_06300	NA	UPY38306.1	YMGG-like glycine zipper-containing protein	NA	0.235695	2.93376	0.260384	2.87843	0.0117984	-0.513926	-0.0928077	0.148953	-1.2482	-0.756327	-1.10125	-1.50445	0.994736	0.463444	0.935515	0.950554	0.0440171	0.157024	0.14314	0.330522
1412622	1413851	-	CDS	LHU95_06305	NA	UPY38307.1	HlyD family secretion protein	NA	0.160955	4.01059	0.150463	4.00289	-0.302055	-0.2668	-0.362918	0.0475682	-0.0615966	-0.403193	-0.409607	-0.310105	0.593413	0.514825	0.439294	0.975787	0.877136	0.246962	0.342125	0.660111
1413855	1414232	-	CDS	LHU95_06310	NA	UPY38308.1	hypothetical protein	NA	0.214874	3.11921	0.220248	3.04984	-0.257825	-0.0697672	-0.727105	-0.21098	0.204365	-0.536653	-0.522081	-0.021731	0.761062	0.928417	0.336102	0.896279	0.703937	0.277191	0.446953	0.990384
1414229	1415941	-	CDS	LHU95_06315	NA	UPY38309.1	STAS domain-containing protein	NA	0.159717	4.47739	0.150962	4.45977	-0.26839	-0.237831	-0.368519	-0.0935739	0.0628065	-0.356928	-0.229688	-0.284691	0.623112	0.54403	0.418592	0.936156	0.869865	0.288332	0.623029	0.683504
1416053	1417501	-	CDS	LHU95_06320	NA	UPY38310.1	DUF2252 domain-containing protein	NA	0.144695	4.02289	0.133867	4.01889	0.281609	-0.0332842	0.0829833	0.106394	-0.488196	-0.23089	-0.154734	-0.792146	0.57631	0.951015	0.859845	0.913703	0.135263	0.461521	0.730939	0.283747
1417596	1417961	-	CDS	LHU95_06325	NA	UPY38311.1	DUF1622 domain-containing protein	NA	0.173086	2.54513	0.185574	2.47489	-0.112201	-0.214737	-0.539578	-0.239433	-0.576308	-0.966231	-0.673091	-0.998653	0.901207	0.715049	0.439588	0.874689	0.205964	0.0386004	0.25577	0.417586
1418559	1418843	+	CDS	LHU95_06330	NA	UPY39307.1	hypothetical protein	NA	0.164382	2.86963	0.150731	2.93683	-0.161395	0.07457	0.348879	-0.0366282	-0.2562	-0.813121	-0.396969	-0.447344	0.837891	0.908465	0.527033	0.9863	0.561814	0.0594943	0.449773	0.6178
1418725	1419516	-	CDS	LHU95_06335	NA	UPY38312.1	hypothetical protein	NA	0.202218	3.10241	0.188884	3.07177	-0.31172	0.0716021	-0.466016	-0.228924	-0.521274	-0.224227	0.00053795	-0.593345	0.689857	0.921801	0.452179	0.868825	0.298405	0.655154	0.998557	0.59146
1419513	1419755	-	CDS	LHU95_06340	NA	UPY38313.1	hypothetical protein	NA	0.263587	-0.416383	0.246386	-0.248712	0.282134	0.253982	1.25496	0.305531	1.02449	0.352452	0.272639	0.562977	0.920855	0.912396	0.446171	0.955074	0.488735	0.830322	0.917272	0.868048
1419821	1419988	+	CDS	LHU95_06345	NA	UPY38314.1	hypothetical protein	NA	0.244527	0.63984	0.261358	0.816746	-0.0805467	0.493326	0.444751	1.25076	0.153295	0.570152	0.575166	0.0439411	0.96391	0.609151	0.727028	0.643336	0.869742	0.461521	0.631988	0.989557
1420438	1421079	+	CDS	LHU95_06350	NA	UPY38315.1	hypothetical protein	NA	0.127751	4.29811	0.132001	4.34242	-0.0618852	-0.228371	0.0504519	0.0975731	-0.352751	0.000606224	-0.247517	-0.15681	0.909884	0.486365	0.92306	0.926357	0.225912	0.998358	0.540262	0.806756
1421337	1422116	-	CDS	LHU95_06355	NA	UPY38316.1	hypothetical protein	NA	0.202139	7.90234	0.229771	7.72436	0.292706	-0.0705321	-0.729165	-0.639371	-0.435987	-0.843512	-0.940265	-0.536867	0.641977	0.905507	0.25336	0.653162	0.286257	0.043897	0.110326	0.59146
1422506	1423300	-	CDS	LHU95_06360	NA	UPY38317.1	TIGR02391 family protein	NA	0.180041	4.05521	0.183882	3.94383	-0.276106	-0.488987	-0.734922	-0.602361	0.296562	-0.0786337	-0.431084	-0.166123	0.673127	0.285043	0.228304	0.653162	0.479647	0.860985	0.432046	0.859778
1423309	1424136	-	CDS	LHU95_06365	NA	UPY38318.1	hypothetical protein	NA	0.179771	5.20868	0.174651	5.22156	0.129803	0.125071	0.13785	-0.0816524	-0.383727	-0.230435	-0.237374	-0.23829	0.84813	0.80553	0.794185	0.956107	0.318218	0.546368	0.650401	0.761954
1424072	1424554	-	CDS	LHU95_06370	NA	UPY38319.1	DUF488 domain-containing protein	NA	0.12976	5.46737	0.150703	5.60285	-0.0707576	-0.0317777	0.301549	0.132342	-0.166007	-0.250079	0.0799379	0.212932	0.884526	0.935884	0.462803	0.892628	0.544871	0.328011	0.87886	0.742773
1424996	1425169	-	CDS	LHU95_06380	NA	UPY38320.1	DUF2256 domain-containing protein	NA	0.239063	3.92618	0.269443	3.78117	0.573918	0.2311	-0.417866	-0.213769	-0.885792	-0.630263	-0.819004	-0.979724	0.473277	0.726622	0.606458	0.911196	0.106603	0.21213	0.255022	0.473151
1425166	1425474	-	CDS	LHU95_06385	NA	UPY38321.1	DUF6476 family protein	NA	0.160846	2.66592	0.150829	2.67608	0.0689081	0.289802	0.315693	-0.1566	0.765346	0.293426	0.240681	0.289898	0.936624	0.559887	0.58139	0.911196	0.094407	0.503849	0.705306	0.759539
1425460	1426473	+	CDS	LHU95_06390	NA	UPY38322.1	RluA family pseudouridine synthase	NA	0.156701	4.16909	0.177382	4.22686	0.233577	0.364508	0.468184	0.367575	-0.0704507	0.70271	0.418121	-0.151307	0.681041	0.347818	0.393177	0.73898	0.858783	0.0502773	0.416365	0.865815
1426701	1427582	+	CDS	LHU95_06395	rpoH	UPY38323.1	RNA polymerase sigma factor RpoH	Oxidative stress	0.25631	11.7214	0.270965	11.7761	-0.0513071	0.0622275	0.031627	0.0450786	-0.504016	-0.727377	-0.367375	0.0494205	0.963532	0.941409	0.976326	0.9863	0.376727	0.183904	0.578749	0.964817
1427906	1429279	-	CDS	LHU95_06400	NA	UPY38324.1	amidohydrolase family protein	NA	0.275486	5.81052	0.28712	5.6174	-0.259036	-0.820942	-1.19527	-1.02247	-0.0608665	-0.923581	-0.734482	-0.655822	0.793706	0.209256	0.205768	0.622676	0.92743	0.120394	0.339784	0.6178
1429407	1430945	+	CDS	LHU95_06405	NA	UPY38325.1	MmgE/PrpD family protein	NA	0.143796	5.21404	0.150841	5.22694	-0.263141	-0.248235	-0.0726332	-0.322869	0.0868952	-0.0617397	-0.0288906	-0.114475	0.549824	0.443223	0.882613	0.730424	0.78077	0.848241	0.964161	0.86542
1431182	1431553	-	CDS	LHU95_06410	NA	UPY38326.1	hypothetical protein	NA	0.673827	10.1025	0.916447	9.78006	0.151032	-0.755578	-1.64566	-1.1988	-2.05989	-3.13884	-1.77668	-2.46012	0.961516	0.674436	0.582517	0.864745	0.2111	0.0691696	0.549292	0.61707
1431710	1432831	+	CDS	LHU95_06415	NA	UPY38327.1	bifunctional 2-methylcitrate synthase/citrate synthase	NA	0.155253	4.34648	0.222392	4.34195	-0.144765	-0.248763	-0.199715	-0.650752	-0.447162	-0.753711	-0.317482	-0.178563	0.799848	0.515	0.776166	0.654474	0.195301	0.034194	0.646911	0.866571
1433349	1433993	+	CDS	LHU95_06420	NA	UPY38328.1	hypothetical protein	NA	0.202927	4.59016	0.237169	4.42475	-0.264687	-0.405455	-0.973799	-0.948048	0.128836	-0.393966	-0.543725	-0.393665	0.711626	0.402919	0.209764	0.605694	0.786129	0.361553	0.413158	0.719817
1434087	1434671	-	CDS	LHU95_06425	NA	UPY38329.1	nitroreductase family protein	NA	0.169067	3.66048	0.168132	3.72586	0.0498901	0.0801077	0.279078	-0.0237807	0.249705	0.35508	0.360554	0.234243	0.945909	0.883584	0.59625	0.988205	0.532203	0.336789	0.474993	0.779196
1434682	1435302	-	CDS	LHU95_06430	NA	UPY38330.1	aldolase	NA	0.164256	4.18009	0.181482	4.26714	-0.218301	-0.23595	0.0790689	-0.0909703	0.532202	0.301627	0.582572	0.301407	0.713518	0.565349	0.902801	0.953689	0.145272	0.390242	0.235396	0.725213
1435305	1436567	-	CDS	LHU95_06435	NA	UPY38331.1	four-carbon acid sugar kinase family protein	NA	0.135787	5.38568	0.124608	5.42602	0.00653193	-0.0280649	-0.0241617	-0.0887375	0.354235	0.24875	0.413587	0.325654	0.993718	0.950327	0.960875	0.911196	0.204542	0.354736	0.193884	0.576446
1436661	1436963	+	CDS	LHU95_06440	NA	UPY38332.1	hypothetical protein	NA	0.283246	10.0557	0.301955	10.0712	-0.0576665	0.40921	-0.080961	0.135845	0.0245375	-0.523692	-0.248225	0.30298	0.962437	0.534651	0.935558	0.950488	0.972914	0.371629	0.779625	0.796816
1437160	1437540	+	CDS	LHU95_06445	NA	UPY38333.1	rhodanese-like domain-containing protein	NA	0.291382	7.87854	0.313573	8.09838	0.173346	0.784319	0.757178	0.668251	-0.236942	-0.492055	0.226677	0.611719	0.875249	0.244503	0.381564	0.729013	0.72116	0.419835	0.82503	0.64451
1437762	1438832	+	CDS	LHU95_06455	NA	UPY38334.1	TRAP transporter substrate-binding protein	NA	0.149149	6.14571	0.200723	6.37606	0.0329344	0.479067	0.538721	0.685975	-0.0652488	-0.180072	0.522324	0.567451	0.955021	0.139398	0.343201	0.605694	0.836782	0.535327	0.298319	0.525226
1438837	1440141	-	CDS	LHU95_06460	NA	UPY38335.1	TRAP transporter large permease	NA	0.118015	4.00286	0.124308	4.0564	-0.300396	0.0544122	0.0440313	-0.0547147	0.0416895	0.0394547	0.0167917	0.177363	0.461369	0.888441	0.932745	0.963164	0.889039	0.89749	0.979471	0.7775
1440138	1440749	-	CDS	LHU95_06465	NA	UPY38336.1	TRAP transporter small permease	NA	0.290442	2.79382	0.357306	2.79607	-0.00580671	-0.471621	-0.573797	-0.344895	0.568908	-0.0615458	0.134666	0.728803	0.997164	0.548809	0.602145	0.892628	0.423851	0.93933	0.931019	0.67247
1440905	1441474	+	CDS	LHU95_06470	efp	UPY38337.1	elongation factor P	NA	0.181088	5.58889	0.23511	5.80668	0.192017	0.0649863	0.877761	0.704273	0.639582	1.05654	1.12253	0.383765	0.754463	0.906965	0.217804	0.653162	0.102827	0.0119237	0.099784	0.715488
1441576	1442439	+	CDS	LHU95_06475	NA	UPY38338.1	inositol monophosphatase	NA	0.175432	6.25514	0.207522	6.27684	0.109925	0.191776	0.258388	0.184459	0.190666	0.493785	0.384824	-0.372454	0.859222	0.629792	0.649081	0.888047	0.607584	0.147371	0.486846	0.664744
1442439	1442912	+	CDS	LHU95_06480	NA	UPY38339.1	hypothetical protein	NA	0.223031	4.57125	0.246185	4.64903	-0.141995	-0.284197	0.338667	0.262469	0.797728	1.21308	0.964324	0.0722399	0.87274	0.606769	0.633963	0.868825	0.109125	0.0192364	0.144307	0.952584
1442978	1443619	+	CDS	LHU95_06485	upp	UPY38340.1	uracil phosphoribosyltransferase	NA	0.206369	5.51151	0.213434	5.61041	0.227843	0.0534623	0.265878	0.281779	0.243738	0.800434	0.895563	0.22248	0.745295	0.933162	0.655614	0.835693	0.598121	0.0669599	0.120158	0.813108
1443624	1444121	+	CDS	LHU95_06490	NA	UPY38341.1	GNAT family N-acetyltransferase	NA	0.180887	4.92132	0.168161	5.06728	0.15458	-0.0797094	0.347393	0.241939	0.352387	0.773713	0.916285	0.552124	0.808569	0.882686	0.456647	0.819835	0.365727	0.0476532	0.0955217	0.473151
1444115	1444579	-	CDS	LHU95_06495	NA	UPY38342.1	nucleoside deaminase	NA	0.120459	3.26209	0.140941	3.38539	-0.0118984	-0.0188116	0.365925	0.170742	-0.246659	-0.202083	-0.0516709	0.135751	0.987179	0.977768	0.452766	0.876521	0.445001	0.513747	0.939708	0.865815
1444610	1445641	+	CDS	LHU95_06500	NA	UPY38343.1	LLM class flavin-dependent oxidoreductase	NA	0.141609	7.18851	0.197064	7.19102	0.183057	0.245422	-0.0631212	-0.198157	-0.498777	-0.667776	-0.279304	0.0438935	0.651444	0.382762	0.92306	0.867988	0.0689191	0.0172562	0.596852	0.957888
1445713	1446738	+	CDS	LHU95_06505	NA	UPY38344.1	putative sulfate exporter family transporter	NA	0.144421	6.35017	0.134681	6.37487	0.222422	-0.0638052	-0.00410129	0.161015	-0.266184	-0.349885	-0.182065	-0.237501	0.593413	0.862053	0.995466	0.837834	0.332293	0.185782	0.607303	0.655608
1446754	1447704	-	CDS	LHU95_06510	NA	UPY38345.1	tripartite tricarboxylate transporter substrate binding protein	NA	0.137413	6.83034	0.173509	6.87291	0.110029	0.10021	0.12859	-0.172848	-0.740425	-0.894084	-0.378649	-0.222117	0.793207	0.747296	0.786546	0.867988	0.0143415	0.00370531	0.368052	0.747616
1447765	1448904	-	CDS	LHU95_06515	NA	UPY38346.1	mandelate racemase/muconate lactonizing enzyme family protein	NA	0.142851	6.13118	0.145906	6.17122	0.337598	0.53067	0.40282	0.198627	-0.491963	-0.339453	-0.148866	-0.260603	0.410599	0.100775	0.313632	0.819835	0.0856679	0.200856	0.727742	0.658195
1449294	1450724	-	CDS	LHU95_06520	NA	UPY38347.1	MBL fold metallo-hydrolase	NA	0.242553	6.51673	0.239751	6.4714	-0.295009	-0.287434	-0.348851	-0.383659	-0.400728	-0.914466	-0.911317	-0.361761	0.716006	0.610919	0.600568	0.785619	0.43678	0.0724754	0.14314	0.725213
1450891	1451370	-	CDS	LHU95_06525	gpt	UPY38348.1	xanthine phosphoribosyltransferase	NA	0.159089	5.25298	0.159775	5.37533	-0.188535	-0.270684	0.136847	0.0260566	0.584384	0.504256	0.788847	0.457429	0.723312	0.453392	0.771711	0.986925	0.0864498	0.116111	0.0955217	0.539611
1451370	1451708	-	CDS	LHU95_06530	NA	UPY38349.1	tRNA-binding protein	NA	0.147754	4.06827	0.200054	4.14803	-0.174864	-0.228717	0.0884537	-0.157785	0.630516	0.723831	0.864486	0.415484	0.748906	0.54403	0.902269	0.911196	0.0757392	0.0379575	0.127619	0.658195
1451824	1453422	+	CDS	LHU95_06535	NA	UPY38350.1	gamma-glutamyltransferase family protein	NA	0.133818	6.21257	0.135902	6.29509	-0.180733	0.0758442	0.306591	0.0668192	0.247001	0.197454	0.255749	0.0782009	0.649991	0.818393	0.3949	0.945816	0.329089	0.423547	0.453087	0.895131
1453536	1455032	+	CDS	LHU95_06540	NA	UPY38351.1	amidase	NA	0.131354	5.01714	0.135656	5.05597	-0.420944	-0.299221	-0.0576649	0.0748835	0.259379	-0.0346888	-0.0274591	-0.195359	0.317657	0.320527	0.902909	0.943297	0.341293	0.909994	0.963877	0.747178
1455053	1455298	-	CDS	LHU95_06545	NA	UPY38352.1	hypothetical protein	NA	0.209897	7.91116	0.270343	7.86795	0.00686589	-0.343775	-0.118928	0.074405	0.137179	0.229072	-0.269932	-0.564227	0.99537	0.455986	0.888259	0.975703	0.76172	0.59605	0.734623	0.6178
1455529	1455981	+	CDS	LHU95_06550	NA	UPY38353.1	nuclear transport factor 2 family protein	NA	0.156426	2.93831	0.199991	2.97309	-0.361039	-0.215835	-0.165802	-0.267733	0.263645	0.176918	0.133928	0.329813	0.598159	0.680953	0.83012	0.867988	0.565235	0.699597	0.877814	0.765321
1456079	1456333	-	CDS	LHU95_06555	NA	UPY38354.1	Lrp/AsnC ligand binding domain-containing protein	NA	0.18576	6.25208	0.205233	6.35811	0.215893	0.323073	0.546696	0.163914	0.0868315	0.664715	0.714909	0.154894	0.723312	0.434981	0.34557	0.903346	0.832111	0.0759529	0.172473	0.865202
1456489	1457541	+	CDS	LHU95_06560	NA	UPY38355.1	ATP-binding cassette domain-containing protein	NA	0.186498	5.5608	0.184859	5.52076	0.0191683	-0.115474	-0.291038	-0.239117	0.427896	0.166208	-0.053914	0.298741	0.980947	0.81929	0.580136	0.842242	0.277555	0.68717	0.9413	0.715488
1457538	1458545	+	CDS	LHU95_06565	NA	UPY38356.1	ABC transporter ATP-binding protein	NA	0.156417	6.7361	0.17034	6.7209	-0.0634503	0.380154	-0.0800878	0.0523102	-0.219686	-0.417871	-0.282628	-0.200167	0.909667	0.240877	0.877232	0.969593	0.476118	0.153571	0.520753	0.774613
1458600	1460291	+	CDS	LHU95_06570	NA	UPY38357.1	thiamine pyrophosphate-dependent enzyme	NA	0.143319	6.58898	0.151004	6.63148	0.0309022	0.377388	0.153773	0.245845	-0.161462	-0.182053	-0.048684	-0.0700296	0.954632	0.201351	0.69867	0.760363	0.566349	0.494747	0.926306	0.912665
1460408	1460842	-	CDS	LHU95_06575	queF	UPY39308.1	preQ(1) synthase	NA	0.190578	5.33536	0.171714	5.38607	0.177478	0.888879	0.556808	0.34925	-0.272201	0.0128987	-0.251617	0.253249	0.795687	0.0615519	0.285338	0.735639	0.51463	0.976267	0.614912	0.741621
1460872	1462002	-	CDS	LHU95_06580	tgt	UPY38358.1	tRNA guanosine(34) transglycosylase Tgt	NA	0.182681	4.49049	0.179369	4.49671	-0.0389455	0.29559	0.0731544	0.0211389	0.187934	0.50314	0.255935	0.110384	0.962437	0.504903	0.908674	0.990464	0.666504	0.195503	0.649299	0.901378
1461999	1463057	-	CDS	LHU95_06585	queA	UPY38359.1	tRNA preQ1(34) S-adenosylmethionine ribosyltransferase-isomerase QueA	NA	0.14659	3.92483	0.176631	4.01995	0.265668	0.118014	0.465364	0.266199	0.806972	1.06858	0.943344	0.633952	0.598159	0.784009	0.395993	0.822621	0.0300061	0.00561163	0.0957364	0.480866
1463196	1463618	+	CDS	LHU95_06590	NA	UPY38360.1	globin domain-containing protein	NA	0.216555	6.08125	0.20251	6.17343	-0.337902	-0.262518	0.186488	-0.166972	-0.095132	-0.952318	-0.39479	-0.0464291	0.626025	0.600788	0.753907	0.897102	0.847578	0.0423095	0.464096	0.959775
1463719	1464951	+	CDS	LHU95_06595	NA	UPY38361.1	MFS transporter	NA	0.132211	6.81506	0.146378	6.90452	-2.31996e-06	0.0251013	0.32405	0.104588	-0.335245	-0.375962	-0.195744	-0.108524	0.999985	0.94669	0.381564	0.906937	0.164347	0.108335	0.599282	0.850866
1464979	1465425	+	CDS	LHU95_06600	NA	UPY38362.1	hypothetical protein	NA	0.129148	5.06181	0.123553	5.0964	0.251992	0.0713615	0.211637	0.0852611	-0.425029	0.0154073	-0.12996	-0.16064	0.533599	0.843219	0.553347	0.923234	0.119559	0.958558	0.735926	0.768977
1465429	1466067	+	CDS	LHU95_06605	NA	UPY38363.1	aspartate/glutamate racemase family protein	NA	0.147033	5.878	0.16515	5.95204	0.295999	0.184807	0.467679	0.340094	-0.317071	0.34765	0.161477	-0.181936	0.502178	0.572122	0.313632	0.730424	0.279325	0.214729	0.74632	0.792597
1466121	1466588	+	CDS	LHU95_06610	bcp	UPY38364.1	thioredoxin-dependent thiol peroxidase	Oxidative stress	0.196965	6.58088	0.186751	6.67935	0.182537	0.692903	0.631318	0.537267	0.0081396	0.55293	0.347114	0.220771	0.779561	0.129586	0.228425	0.653162	0.987035	0.15423	0.471015	0.776101
1466719	1467390	-	CDS	LHU95_06615	NA	UPY38365.1	DUF4189 domain-containing protein	NA	0.22512	1.30266	0.21746	1.39335	0.696366	0.844466	0.58754	0.788842	-0.409794	0.16442	0.0927675	0.230212	0.531685	0.291077	0.537623	0.676427	0.585789	0.82228	0.940479	0.883113
1467569	1471453	+	CDS	LHU95_06620	NA	UPY38366.1	PAS-domain containing protein	NA	0.166873	6.55461	0.169385	6.5635	0.0469513	-0.305	-0.330038	-0.0511096	-0.103382	-0.233664	0.00194701	0.071925	0.941189	0.392256	0.452766	0.970048	0.768188	0.471853	0.996062	0.926397
1471517	1471942	-	CDS	LHU95_06625	NA	UPY38367.1	GNAT family N-acetyltransferase	NA	0.137573	4.49358	0.131348	4.46075	0.00674599	-0.0866333	-0.229015	-0.264831	0.106324	-0.192634	-0.19034	-0.0421193	0.993718	0.824356	0.568156	0.741224	0.74	0.513747	0.646613	0.951333
1471939	1472397	-	CDS	LHU95_06630	NA	UPY38368.1	CopD family protein	NA	0.144281	4.89686	0.149182	4.88368	-0.19561	-0.0504847	-0.230177	-0.15134	0.058922	-0.243176	-0.302999	0.00737638	0.691194	0.911128	0.599828	0.875547	0.863986	0.422399	0.472946	0.996157
1472397	1473023	-	CDS	LHU95_06635	NA	UPY38369.1	ParA family protein	NA	0.138876	5.73293	0.149202	5.77292	0.287147	0.427474	0.273564	0.0614639	-0.432917	-0.318106	-0.108194	-0.0315832	0.486226	0.162524	0.49274	0.958685	0.121849	0.227594	0.82503	0.963675
1473057	1473686	-	CDS	LHU95_06640	NA	UPY38370.1	hypothetical protein	NA	0.138257	3.20664	0.135343	3.25009	0.0970705	-0.160375	0.291703	0.100837	0.413483	0.615746	0.408547	-0.0661303	0.873861	0.695427	0.525477	0.934309	0.220898	0.0637905	0.343683	0.947061
1473927	1474385	+	CDS	LHU95_06645	NA	UPY38371.1	CBS domain-containing protein	NA	0.344375	5.40963	0.350062	5.45164	0.0198976	-0.559845	-0.280216	0.135434	0.629922	0.667385	0.580277	0.707058	0.992436	0.502891	0.791617	0.963322	0.428424	0.381797	0.58332	0.658876
1474467	1474808	-	CDS	LHU95_06650	NA	UPY38372.1	cytochrome C-552	NA	0.159473	6.01974	0.174462	5.98998	-0.194664	0.40873	-0.105382	-0.179662	0.112846	-0.184286	-0.0720624	-0.0681302	0.701752	0.235357	0.840199	0.868825	0.74	0.563078	0.909393	0.936247
1474808	1476124	-	CDS	LHU95_06655	NA	UPY38373.1	sulfite oxidase	NA	0.181515	9.4274	0.222238	9.37541	0.228798	0.836201	0.334704	-0.0718852	-0.506117	0.0139873	-0.324073	-0.391179	0.678419	0.038534	0.503018	0.963164	0.156032	0.971621	0.520448	0.625176
1476160	1477605	+	CDS	LHU95_06660	NA	UPY38374.1	NAD(P)H-hydrate dehydratase	NA	0.157472	6.22893	0.195177	6.23572	0.610423	0.325387	0.264097	0.216367	-0.849735	-0.407469	-0.303025	-0.420535	0.213227	0.328989	0.616126	0.864745	0.0185676	0.171361	0.571613	0.6178
1478585	1478776	+	CDS	LHU95_06665	NA	NA	hypothetical protein	NA	0.196998	0.213052	0.207763	0.116482	-0.34568	-0.086179	-1.31435	-0.462086	1.66911	1.92345	0.603346	1.51625	0.820251	0.951015	0.375725	0.869678	0.135263	0.0644079	0.768407	0.595723
1480195	1480701	-	CDS	LHU95_06670	NA	NA	hypothetical protein	NA	0.323875	5.95036	0.378522	6.05618	0.301658	0.327764	0.132892	-0.0156571	-0.540595	-1.38011	-0.505325	0.648766	0.799523	0.692096	0.923485	0.998825	0.455514	0.0618207	0.665512	0.699578
1481125	1482525	+	CDS	LHU95_06675	NA	UPY38375.1	malonyl-CoA decarboxylase	NA	0.23682	9.76705	0.346744	9.69763	0.217607	0.172702	-0.111347	-0.404954	-0.579039	-0.985323	-1.04601	-0.231249	0.786958	0.781927	0.924204	0.853773	0.238469	0.0490685	0.222709	0.876647
1482580	1484967	+	CDS	LHU95_06680	NA	UPY38376.1	transketolase	NA	0.168576	8.97568	0.208972	8.97482	0.0230768	0.070215	0.0949281	-0.336238	-0.429231	-0.750986	-0.712359	-0.13241	0.971494	0.870568	0.856376	0.73896	0.179548	0.0252629	0.120158	0.863572
1484964	1485608	-	CDS	LHU95_06685	NA	UPY38377.1	glutathione S-transferase N-terminal domain-containing protein	NA	0.149778	3.06573	0.135891	2.98447	0.134685	0.137662	-0.288484	-0.149361	0.091563	0.116861	-0.021302	-0.651966	0.84229	0.784009	0.559709	0.895853	0.824734	0.775963	0.978193	0.454832
1485602	1486159	-	CDS	LHU95_06690	NA	UPY38378.1	DUF1643 domain-containing protein	NA	0.142332	3.21549	0.159157	3.17568	0.121529	0.51571	-0.133911	0.254437	-0.0434407	0.0736994	-0.122714	-0.302506	0.849925	0.193434	0.832246	0.842824	0.915872	0.852789	0.866906	0.744104
1486353	1487675	+	CDS	LHU95_06700	tig	UPY38379.1	trigger factor	NA	0.175789	7.04107	0.246537	7.06969	-0.085164	-0.392758	0.154463	0.00117399	1.13425	1.18978	0.963027	0.143721	0.893828	0.295089	0.832246	0.999569	0.0095221	0.00421024	0.12881	0.896112
1487831	1488487	+	CDS	LHU95_06705	clpP	UPY38380.1	ATP-dependent Clp endopeptidase proteolytic subunit ClpP	NA	0.163577	7.3681	0.159082	7.33132	0.083345	0.456196	0.088839	0.216957	0.411711	0.572474	0.0305913	0.00243517	0.883188	0.188741	0.832246	0.788507	0.193461	0.0678505	0.956662	0.997513
1488647	1489903	+	CDS	LHU95_06710	clpX	UPY38381.1	ATP-dependent Clp protease ATP-binding subunit ClpX	NA	0.155004	9.17519	0.187438	9.18528	0.0670085	0.173835	-0.0143477	0.0807725	-0.311715	-0.44293	-0.235816	-0.236397	0.899008	0.581935	0.984689	0.936156	0.273792	0.112702	0.542134	0.690584
1490034	1492430	+	CDS	LHU95_06715	lon	UPY38382.1	endopeptidase La	NA	0.218143	10.4031	0.235618	10.4008	-0.0230778	0.67347	0.209641	0.20912	0.105958	0.0329562	-0.0872133	-0.00862044	0.980241	0.179799	0.704583	0.867447	0.829547	0.948148	0.901145	0.996157
1492663	1492935	+	CDS	LHU95_06720	NA	UPY38383.1	HU family DNA-binding protein	NA	0.428303	6.91285	0.384032	6.84115	1.22056	0.600413	0.0651729	-0.130731	-0.410497	0.116341	0.677223	-0.527076	0.404083	0.571763	0.96886	0.969277	0.687676	0.911609	0.537438	0.761954
1493475	1493843	+	CDS	LHU95_06735	NA	UPY38384.1	NADH-quinone oxidoreductase subunit A	NA	0.17358	6.22566	0.194882	6.24583	-0.207871	-0.118864	-0.00815246	-0.43433	0.210995	-0.0325166	0.0806474	0.116224	0.711626	0.790871	0.992719	0.721635	0.561814	0.934659	0.909271	0.895585
1493849	1494382	+	CDS	LHU95_06740	NA	UPY38385.1	NADH-quinone oxidoreductase subunit B	NA	0.178222	5.86071	0.202242	5.87215	-0.337821	-0.123256	-0.0216324	-0.416394	0.237829	-0.071694	0.0132762	-0.0264766	0.536523	0.79389	0.984228	0.735639	0.526562	0.857628	0.986971	0.982552
1494423	1495013	+	CDS	LHU95_06745	NA	UPY39309.1	NADH-quinone oxidoreductase subunit C	NA	0.187956	5.86704	0.23519	5.83759	-0.473072	-0.419507	-0.499278	-0.532335	0.575258	-0.274727	-0.00775246	0.140978	0.410599	0.318109	0.449374	0.729013	0.142641	0.474775	0.993225	0.896339
1495010	1496242	+	CDS	LHU95_06750	NA	UPY38386.1	NADH-quinone oxidoreductase subunit D	NA	0.160999	6.6068	0.183652	6.5819	-0.0920309	-0.280716	-0.173994	-0.438821	0.197798	-0.203424	-0.150738	-0.106379	0.869315	0.411762	0.737458	0.671657	0.542823	0.512882	0.790046	0.895585
1496239	1496394	+	CDS	LHU95_06755	NA	UPY38387.1	hypothetical protein	NA	0.146494	5.10898	0.179968	5.10207	-0.302858	-0.335939	-0.209213	-0.34874	0.221635	-0.479212	-0.295531	-0.111446	0.515527	0.318196	0.683064	0.739163	0.479647	0.112531	0.562209	0.895585
1496399	1497001	+	CDS	LHU95_06760	NA	UPY38388.1	NAD(P)H-dependent oxidoreductase subunit E	NA	0.259412	6.73776	0.244516	6.70116	0.235955	0.13947	0.00777994	0.0468193	-0.228452	0.477308	-0.0318968	-0.288315	0.79656	0.847462	0.995552	0.9863	0.695597	0.369329	0.977253	0.780463
1497005	1498303	+	CDS	LHU95_06765	nuoF	UPY38389.1	NADH-quinone oxidoreductase subunit NuoF	NA	0.14692	6.54037	0.167425	6.50043	-0.425618	-0.446092	-0.35254	-0.5125	0.419564	0.10945	0.0100782	-0.124673	0.305975	0.149604	0.422036	0.644097	0.135263	0.707553	0.986971	0.861794
1498309	1498635	+	CDS	LHU95_06770	NA	UPY38390.1	pentapeptide repeat-containing protein	NA	0.150866	4.88328	0.15126	4.9089	-0.708548	-0.471429	-0.102272	-0.383263	0.275408	0.0054814	-0.171446	0.00261406	0.144506	0.185759	0.832246	0.671657	0.385178	0.987515	0.720809	0.997513
1498635	1500656	+	CDS	LHU95_06775	nuoG	UPY38391.1	NADH-quinone oxidoreductase subunit NuoG	NA	0.180911	7.39016	0.190366	7.35963	-0.0321036	-0.219232	-0.139719	-0.314071	0.265294	0.320219	0.0875535	-0.0960556	0.963532	0.579947	0.784768	0.755755	0.465388	0.354934	0.885984	0.903544
1500661	1501671	+	CDS	LHU95_06780	nuoH	UPY38392.1	NADH-quinone oxidoreductase subunit NuoH	NA	0.153687	5.9436	0.190739	5.91716	-0.586458	-0.444081	-0.452025	-0.48195	0.267352	-0.307159	-0.256102	-0.0656796	0.226345	0.188963	0.398746	0.671657	0.383751	0.295294	0.643013	0.943491
1501668	1502156	+	CDS	LHU95_06785	nuoI	UPY38393.1	NADH-quinone oxidoreductase subunit NuoI	NA	0.198902	3.89787	0.221702	3.83145	-0.426136	-0.426508	-0.518024	-0.494256	0.390438	0.302406	-0.163812	0.0272453	0.536801	0.397313	0.446171	0.735671	0.382235	0.487413	0.841006	0.984928
1502153	1502830	+	CDS	LHU95_06790	NA	UPY38394.1	NADH-quinone oxidoreductase subunit J	NA	0.194998	5.44716	0.199846	5.46194	-0.209997	-0.379992	-0.127043	-0.121963	0.305824	-0.0139757	0.0129945	-0.0986089	0.750637	0.399309	0.836861	0.934309	0.460369	0.97477	0.986971	0.914824
1502830	1503141	+	CDS	LHU95_06795	nuoK	UPY38395.1	NADH-quinone oxidoreductase subunit NuoK	NA	0.172	4.34146	0.196673	4.34975	-0.564977	-0.33061	-0.098109	-0.335839	0.596629	0.050532	-0.163213	0.2299	0.319466	0.420822	0.883797	0.7854	0.110504	0.901838	0.809214	0.792792
1503146	1505056	+	CDS	LHU95_06800	nuoL	UPY38396.1	NADH-quinone oxidoreductase subunit L	NA	0.162175	7.06827	0.183531	7.06715	-0.376371	-0.350281	-0.22542	-0.470956	0.208683	-0.210481	-0.211916	0.0736401	0.410599	0.300225	0.63068	0.653162	0.515189	0.493749	0.678082	0.929111
1505060	1506574	+	CDS	LHU95_06805	NA	UPY38397.1	NADH-quinone oxidoreductase subunit M	NA	0.168087	5.58156	0.187005	5.58322	-0.508633	-0.464838	-0.251169	-0.355506	0.72379	0.140594	0.0163595	0.295363	0.328987	0.220221	0.627845	0.739087	0.0520206	0.700188	0.98522	0.718252
1506574	1507995	+	CDS	LHU95_06810	nuoN	UPY38398.1	NADH-quinone oxidoreductase subunit NuoN	NA	0.157403	6.36815	0.16254	6.36581	-0.0941903	-0.34621	-0.118057	-0.203107	0.169665	0.184938	-0.13494	0.043589	0.863129	0.299228	0.794185	0.837834	0.596853	0.542869	0.784646	0.952584
1507992	1508726	+	CDS	LHU95_06815	NA	UPY38399.1	biotin--[acetyl-CoA-carboxylase] ligase	NA	0.302246	6.23882	0.291635	6.15647	0.46371	0.600175	0.410429	0.536009	-0.54966	0.967335	-0.398353	-0.657623	0.65385	0.403313	0.616631	0.746739	0.407192	0.131529	0.646438	0.6178
1508710	1509504	+	CDS	LHU95_06820	NA	UPY38400.1	type III pantothenate kinase	NA	0.121917	4.94348	0.122552	5.01772	-0.131908	0.134555	0.402453	-0.0963794	0.123303	0.158722	-0.00756083	0.221969	0.74818	0.639893	0.286259	0.911196	0.64849	0.525313	0.987549	0.679171
1509519	1511153	+	CDS	LHU95_06825	NA	UPY38401.1	ribonuclease J	NA	0.163043	8.12013	0.196589	8.22962	0.0753058	0.428428	0.40101	0.528974	0.227475	0.46447	0.402335	0.381897	0.895845	0.202477	0.393177	0.644097	0.47284	0.124141	0.353053	0.613454
1511570	1511833	+	CDS	LHU95_06830	NA	UPY38402.1	DUF1467 family protein	NA	0.154007	3.20108	0.159515	3.23778	-0.018427	0.157163	0.0129347	0.428556	0.829599	0.607246	0.377078	0.434546	0.980947	0.728936	0.990885	0.676427	0.0408656	0.096118	0.46425	0.6178
1512221	1513534	+	CDS	LHU95_06835	NA	UPY38403.1	proline--tRNA ligase	NA	0.132302	5.44893	0.1292	5.55134	-0.147315	0.0403874	0.120709	-0.0467605	0.349107	0.326915	0.668623	0.409664	0.735665	0.917926	0.748014	0.963601	0.193321	0.200856	0.0955217	0.473151
1513534	1514787	+	CDS	LHU95_06840	NA	UPY38404.1	lipoprotein-releasing ABC transporter permease subunit	NA	0.1356	5.28236	0.168366	5.34813	-0.24957	-0.176531	-0.0284056	0.047508	0.467303	0.297299	0.354043	0.296889	0.548716	0.564649	0.968297	0.977857	0.0987481	0.259856	0.433679	0.681006
1514830	1515507	+	CDS	LHU95_06845	NA	UPY38405.1	ABC transporter ATP-binding protein	NA	0.158668	4.00305	0.1892	4.1114	-0.0313415	-0.357716	0.158177	0.31548	0.606602	0.405397	0.524947	0.328357	0.963959	0.36746	0.791168	0.788507	0.0953723	0.230276	0.309294	0.715488
1515836	1516099	-	CDS	LHU95_06850	NA	UPY38406.1	hypothetical protein	NA	0.163005	2.27893	0.163824	2.27301	-0.135407	-0.210774	-0.509213	-0.333233	-0.0981883	0.0493441	-0.0395402	0.412992	0.870511	0.70484	0.422036	0.808821	0.851172	0.924118	0.968575	0.67978
1516181	1517317	+	CDS	LHU95_06855	NA	UPY38407.1	CoA transferase	NA	0.118975	5.52954	0.169341	5.62198	0.273354	0.213252	0.43435	0.132228	-0.550276	-0.284646	-0.123306	-0.00176116	0.434996	0.405255	0.358113	0.910699	0.0334928	0.204667	0.826368	0.997675
1517314	1518009	-	CDS	LHU95_06860	NA	UPY38408.1	GntR family transcriptional regulator	NA	0.151188	3.82107	0.15569	3.88038	0.26325	0.252156	0.115251	0.336865	-0.714855	-0.445861	-0.249873	-0.212418	0.633937	0.523536	0.832246	0.73898	0.0539747	0.175972	0.61016	0.778754
1518328	1519044	+	CDS	LHU95_06865	NA	UPY38409.1	iron-containing redox enzyme family protein	NA	0.285032	4.23817	0.254712	4.3307	-0.410735	0.160252	0.180613	0.505269	0.169669	-0.52646	-0.426342	0.0724819	0.69146	0.850787	0.827683	0.73898	0.798702	0.385334	0.562209	0.952584
1519058	1519363	+	CDS	LHU95_06870	NA	UPY38410.1	(2Fe-2S)-binding protein	NA	0.289828	4.44992	0.269578	4.57505	-0.136756	-0.0615474	0.397191	0.79492	-0.229976	-0.42799	-0.614303	-0.259999	0.909884	0.953125	0.608087	0.653162	0.731325	0.488418	0.405824	0.827878
1519363	1519662	+	CDS	LHU95_06875	NA	UPY38411.1	ferredoxin	NA	0.231742	5.40881	0.233762	5.36009	-0.056468	0.707958	-0.0582931	0.0988136	-0.38243	-0.733355	-0.62016	-0.343504	0.955092	0.193434	0.94648	0.959309	0.44873	0.131529	0.309294	0.742175
1519659	1520003	+	CDS	LHU95_06880	NA	UPY38412.1	2Fe-2S iron-sulfur cluster binding domain-containing protein	NA	0.206555	3.46306	0.214953	3.58552	-0.0819066	0.154293	0.51868	1.13859	-0.318008	-0.222429	-0.345478	-0.904718	0.932011	0.811076	0.434138	0.605694	0.501442	0.635262	0.59604	0.453973
1520000	1520479	+	CDS	LHU95_06885	NA	UPY38413.1	heme-binding protein	NA	0.233536	3.58083	0.285962	3.64536	0.672035	0.418954	0.409484	1.28051	-0.44714	0.233854	-0.394422	-0.366214	0.409473	0.489047	0.645999	0.605694	0.390842	0.654784	0.660206	0.782407
1520540	1521979	+	CDS	LHU95_06890	NA	UPY38414.1	NAD-dependent succinate-semialdehyde dehydrogenase	NA	0.250785	8.32526	0.27889	8.31801	-0.146852	0.468186	0.0280298	-0.0534176	0.228534	-0.175174	-0.132874	0.200914	0.873756	0.405255	0.984228	0.9863	0.680266	0.759367	0.885556	0.864341
1522080	1523318	+	CDS	LHU95_06895	NA	UPY38415.1	glycosyltransferase family 2 protein	NA	0.181897	8.52626	0.230664	8.40944	-0.101211	-0.364776	-0.730714	-0.343792	0.710084	0.300887	-0.0631487	0.0278783	0.871003	0.335747	0.228304	0.773637	0.0585137	0.380678	0.936091	0.981969
1523401	1523631	+	CDS	LHU95_06900	NA	UPY38416.1	hypothetical protein	NA	0.181179	6.37781	0.220856	6.2376	0.0253515	-0.508055	-0.784856	-0.27597	0.925355	0.900533	0.145686	0.0340493	0.973061	0.203136	0.228304	0.846933	0.0257974	0.0213615	0.850211	0.975942
1523670	1527143	+	CDS	LHU95_06905	dnaE	UPY38417.1	DNA polymerase III subunit alpha	NA	0.186878	8.46353	0.199794	8.38803	0.106959	-0.297461	-0.444035	-0.232989	0.00200612	-0.0382568	-0.239105	-0.260617	0.869315	0.453392	0.34557	0.82259	0.996948	0.92553	0.622196	0.718252
1527140	1527664	-	CDS	LHU95_06910	NA	UPY38418.1	TIGR00645 family protein	NA	0.216199	7.92929	0.254261	7.8518	-0.445507	0.191309	-0.270631	-0.173615	0.897755	0.548338	0.0616253	0.0918333	0.499851	0.714372	0.684093	0.911695	0.0570655	0.198516	0.947469	0.93857
1527709	1528059	+	CDS	LHU95_06915	NA	UPY38419.1	RidA family protein	NA	0.149331	4.84699	0.136464	4.9034	-0.190705	-0.278323	-0.262261	-0.0379721	0.348135	-0.00617823	0.308875	0.390383	0.711626	0.42612	0.494333	0.979337	0.27487	0.987086	0.410994	0.559916
1528059	1528982	+	CDS	LHU95_06920	NA	UPY38420.1	hypothetical protein	NA	0.151038	5.47212	0.142062	5.57668	-0.190729	-0.330542	-0.0899007	0.118002	0.467806	0.0821217	0.299521	0.607338	0.700517	0.32538	0.832453	0.896279	0.137943	0.809931	0.424313	0.388895
1529062	1530075	+	CDS	LHU95_06925	NA	UPY39310.1	NAD-dependent epimerase/dehydratase family protein	NA	0.203195	6.8639	0.210749	6.79158	0.145475	-0.440609	-0.504596	-0.0260075	0.653017	0.462625	0.0416783	0.0683881	0.837891	0.322065	0.381564	0.988205	0.121582	0.245861	0.962346	0.943645
1530144	1531292	+	CDS	LHU95_06930	NA	UPY38421.1	DegT/DnrJ/EryC1/StrS family aminotransferase	NA	0.209679	6.55182	0.201391	6.52699	0.154725	-0.0996482	-0.0961884	0.142014	0.090699	0.308842	-0.00359261	-0.31349	0.83699	0.862336	0.880437	0.911196	0.847578	0.46643	0.995234	0.715488
1531268	1531621	+	CDS	LHU95_06935	NA	UPY38422.1	YnfA family protein	NA	0.170985	6.11374	0.179455	6.10153	0.132431	-0.224878	-0.187715	0.129608	0.0531575	-0.0152895	-0.158638	-0.221553	0.819408	0.556833	0.712306	0.911196	0.886635	0.968191	0.774813	0.770386
1531753	1532505	+	CDS	LHU95_06940	NA	UPY38423.1	hypothetical protein	NA	0.263286	5.22067	0.264824	5.51321	0.151351	0.72703	1.11578	0.935811	-0.0777058	0.404446	0.373973	0.864134	0.888146	0.245555	0.204576	0.605694	0.900866	0.471541	0.636441	0.473151
1532612	1533562	+	CDS	LHU95_06945	NA	UPY38424.1	tripartite tricarboxylate transporter substrate binding protein	NA	0.181885	3.9414	0.233179	4.12121	0.16263	0.426024	0.917015	1.02951	0.385417	1.0621	0.6893	0.243106	0.81663	0.341857	0.220033	0.605694	0.344244	0.0149082	0.277337	0.827282
1533576	1534052	+	CDS	LHU95_06950	NA	UPY38425.1	MOSC domain-containing protein	NA	0.120208	3.77456	0.200124	3.87391	-0.166771	0.12347	0.263849	0.59948	0.353183	0.947893	0.65366	0.0979436	0.729422	0.729363	0.670523	0.653162	0.224487	0.00497819	0.242848	0.930955
1534057	1535172	-	CDS	LHU95_06955	NA	UPY38426.1	hypothetical protein	NA	0.148215	6.97756	0.181603	6.98882	-0.0448142	0.195181	-0.12066	-0.0808504	0.333996	0.00136136	0.251501	0.209686	0.933647	0.524173	0.816522	0.953689	0.23285	0.996374	0.606391	0.776651
1535366	1536310	-	CDS	LHU95_06960	NA	UPY38427.1	N-carbamoyl-D-amino-acid hydrolase	NA	0.169417	5.71514	0.159138	5.72671	0.114068	0.284946	0.172008	0.0991277	-0.196412	-0.116445	-0.241976	-0.145456	0.849925	0.45358	0.702089	0.927866	0.592462	0.760104	0.585437	0.8296
1536358	1536915	-	CDS	LHU95_06965	NA	UPY38428.1	hypothetical protein	NA	0.492801	3.566	0.433442	3.46368	-0.322027	-0.126999	-0.882514	-0.75805	0.306158	0.0977521	-0.210399	0.405998	0.871098	0.937796	0.493232	0.787729	0.798702	0.937575	0.900901	0.845067
1537104	1537661	-	CDS	LHU95_06970	NA	UPY38429.1	hypothetical protein	NA	0.144107	5.80572	0.162739	5.87981	-0.0243413	-0.0379534	0.175243	-0.0523706	-0.0905303	-0.390269	0.0668387	-0.103794	0.964845	0.929428	0.702089	0.969622	0.76659	0.160258	0.909959	0.888599
1537880	1538326	-	CDS	LHU95_06975	NA	UPY38430.1	dehydratase	NA	0.169104	3.18297	0.162267	3.2285	-0.234889	-0.268226	-0.0119972	-0.252946	0.380465	0.338631	0.360231	0.223807	0.737848	0.579562	0.991957	0.846933	0.372414	0.407588	0.507446	0.805825
1538323	1539591	-	CDS	LHU95_06980	NA	UPY38431.1	DUF445 domain-containing protein	NA	0.128491	4.69916	0.125355	4.7945	-0.060668	-0.207014	0.191693	-0.010287	0.378038	0.186914	0.426362	0.28194	0.902812	0.487005	0.599206	0.994661	0.161742	0.477522	0.199303	0.62371
1539770	1540504	+	CDS	LHU95_06985	NA	UPY38432.1	metal ABC transporter ATP-binding protein	NA	0.234398	5.21601	0.292234	5.34674	-0.0487367	0.48306	0.676047	0.23129	-0.236767	-0.312591	0.145602	-0.229574	0.962437	0.382762	0.422036	0.911196	0.659104	0.528246	0.889393	0.86542
1540625	1541494	+	CDS	LHU95_06990	NA	UPY38433.1	metal ABC transporter permease	NA	0.160643	4.91145	0.20751	4.96443	-0.173668	0.326709	0.272355	0.052195	-0.0911263	-0.449874	-0.169708	-0.157606	0.754463	0.382153	0.647982	0.981044	0.806675	0.173035	0.81045	0.870824
1541633	1542637	-	CDS	LHU95_06995	NA	UPY38434.1	tripartite tricarboxylate transporter substrate binding protein	NA	0.250697	0.620718	0.227525	0.713234	3.88521e-06	-0.66699	-0.109787	-0.108292	0.159544	0.597218	0.74707	0.377751	0.999985	0.519895	0.937199	0.975703	0.869865	0.458067	0.458305	0.837257
1542826	1543323	+	CDS	LHU95_07000	NA	UPY38435.1	MOSC domain-containing protein	NA	0.182512	3.22207	0.194362	3.2532	0.346444	0.23695	-0.186392	0.339827	-0.126814	-0.0649276	0.285085	-0.0378221	0.613728	0.641826	0.781092	0.80062	0.789606	0.895169	0.661483	0.974641
1543331	1544041	-	CDS	LHU95_07005	NA	UPY38436.1	MarC family protein	NA	0.12942	3.68712	0.161476	3.73839	-0.224823	-0.504037	-0.29332	-0.133516	0.345634	0.406289	0.458083	0.379553	0.667026	0.175462	0.591295	0.916086	0.294056	0.194874	0.358622	0.655111
1544128	1546410	-	CDS	LHU95_07010	NA	UPY38437.1	fused MFS/spermidine synthase	NA	0.183709	5.81025	0.274793	5.89707	-0.0406257	-0.0714482	0.104224	0.466548	0.17725	0.581528	0.215969	0.297853	0.95857	0.894438	0.911822	0.770931	0.664351	0.117004	0.818084	0.806756
1546508	1547569	+	CDS	LHU95_07015	NA	UPY38438.1	alcohol dehydrogenase	NA	0.145761	6.38985	0.176108	6.3361	0.0231539	-0.199081	-0.161823	-0.482451	-0.569136	-0.972677	-0.784576	-0.5603	0.964845	0.516119	0.749986	0.653162	0.0550305	0.00399622	0.103041	0.473151
1547566	1548522	+	CDS	LHU95_07020	NA	UPY38439.1	tripartite tricarboxylate transporter substrate binding protein	NA	0.151914	5.81348	0.151233	5.76857	0.0808699	-0.237848	-0.145249	-0.196884	-0.503942	-0.71998	-0.732549	-0.620007	0.884526	0.482769	0.740445	0.835693	0.107805	0.0251403	0.0955217	0.388895
1548683	1549654	-	CDS	LHU95_07025	NA	UPY38440.1	alpha/beta hydrolase	NA	0.116662	4.09975	0.11798	4.09663	-0.263667	-0.276892	-0.271186	-0.39175	0.183765	-0.349487	-0.13876	0.0376184	0.519078	0.354884	0.477355	0.653162	0.508584	0.181388	0.74632	0.952762
1549784	1550095	-	CDS	LHU95_07030	NA	UPY38441.1	hypothetical protein	NA	0.305523	6.10197	0.297153	6.08099	0.831277	0.474124	0.276527	0.395265	-1.05758	-0.326679	-0.436423	-0.520857	0.405328	0.520804	0.761779	0.837834	0.123619	0.6309	0.61798	0.689031
1550299	1552689	+	CDS	LHU95_07035	NA	UPY38442.1	tetratricopeptide repeat protein	NA	0.165713	6.58227	0.156787	6.62228	0.263831	0.0684434	0.142964	0.362031	-0.17051	0.0950304	-0.0581669	-0.0960274	0.593413	0.877727	0.739744	0.671657	0.62006	0.788121	0.913521	0.886233
1552891	1553667	-	CDS	LHU95_07040	NA	UPY38443.1	hypothetical protein	NA	0.198033	6.02372	0.21937	5.98254	-0.19863	0.241903	-0.230842	0.562016	0.258185	0.951019	-0.0146607	-0.246343	0.766858	0.596279	0.716804	0.66124	0.543749	0.0273224	0.986819	0.792792
1553946	1554800	-	CDS	LHU95_07045	NA	UPY38444.1	hypothetical protein	NA	0.393581	8.09775	0.355983	8.02912	0.821616	0.323848	-0.0332622	0.509131	-0.796965	-0.0731511	-0.317075	-0.921766	0.523836	0.764989	0.987527	0.811179	0.365154	0.940026	0.779625	0.581459
1554964	1555503	-	CDS	LHU95_07050	NA	UPY38445.1	hypothetical protein	NA	0.24361	6.49845	0.220718	6.46742	-0.17467	0.0198435	-0.132121	-0.104091	-0.58276	-0.957087	-0.899545	-0.589082	0.84593	0.985791	0.842084	0.953642	0.255829	0.0637905	0.121154	0.560454
1555580	1558090	-	CDS	LHU95_07055	NA	UPY38446.1	arylsulfatase	NA	0.171502	9.20979	0.203061	9.15864	0.0441264	0.0297091	-0.195039	-0.288241	-0.377322	-0.6428	-0.48189	-0.501332	0.944974	0.955034	0.661219	0.758381	0.249286	0.0525688	0.240527	0.484713
1558464	1559480	+	CDS	LHU95_07060	NA	UPY38447.1	AraC family transcriptional regulator	NA	0.16459	4.04752	0.17221	4.21273	0.409674	0.250777	0.650536	0.70814	-0.590475	0.0490004	0.0894042	0.0579016	0.461063	0.551534	0.240535	0.605694	0.118878	0.90391	0.889393	0.949011
1559504	1560676	-	CDS	LHU95_07065	NA	UPY38448.1	acetate/propionate family kinase	NA	0.200405	4.2549	0.238083	4.23383	-0.210781	-0.21761	-0.317145	-0.427864	0.746523	0.345595	0.486256	0.245121	0.770206	0.668106	0.647814	0.770931	0.0997073	0.419872	0.472439	0.824886
1560680	1561570	-	CDS	LHU95_07070	NA	NA	phosphate acetyltransferase	NA	0.23176	3.64697	0.23469	3.72329	0.0475237	-0.0714467	0.248653	0.112627	0.442881	0.638676	0.729639	0.0578388	0.963532	0.927231	0.738382	0.956915	0.404146	0.201015	0.254791	0.963675
1561680	1562459	-	CDS	LHU95_07075	fabI	UPY38449.1	enoyl-ACP reductase FabI	NA	0.188777	4.32322	0.217678	4.31789	-0.294695	-0.0339949	-0.222953	-0.380916	0.441976	0.445302	0.392953	0.282917	0.662015	0.963216	0.745417	0.784582	0.29903	0.272238	0.539814	0.780463
1562459	1565161	-	CDS	LHU95_07080	NA	UPY38450.1	DUF3141 domain-containing protein	NA	0.255078	5.54769	0.300059	5.46319	-0.133755	-0.246324	-0.505442	-0.857109	0.799043	0.569397	0.502252	0.32194	0.896379	0.704906	0.560197	0.653162	0.156383	0.285581	0.562209	0.812241
1565266	1565757	-	CDS	LHU95_07085	bfr	UPY38451.1	bacterioferritin	NA	0.274913	3.31723	0.247455	3.3957	-0.0397263	-0.379972	0.189477	-0.272771	-0.392282	-0.42931	-0.349387	0.0899558	0.977194	0.596166	0.816522	0.871248	0.544524	0.484254	0.663683	0.944991
1565779	1565949	-	CDS	LHU95_07090	NA	UPY38452.1	(2Fe-2S)-binding protein	NA	0.441568	2.28305	0.382619	2.23464	-0.107275	-0.574928	-0.313462	-0.387131	0.04173	-0.231151	-0.726735	-0.12412	0.95857	0.632029	0.805458	0.88753	0.972281	0.83436	0.557894	0.952584
1565958	1566980	-	CDS	LHU95_07095	NA	UPY38453.1	extracellular solute-binding protein	NA	0.461275	3.87153	0.446414	3.84299	0.242262	-0.105614	0.0487666	-0.400393	-0.693541	-0.508995	-0.357333	-0.644631	0.899008	0.950809	0.984689	0.896475	0.515189	0.627415	0.818934	0.761954
1567101	1567889	-	CDS	LHU95_07100	NA	UPY38454.1	aldolase	NA	0.123224	4.31249	0.146757	4.34504	0.249338	0.0725432	0.195216	-0.042117	-0.623282	-0.434664	-0.265096	-0.332217	0.566236	0.850695	0.66183	0.979644	0.042813	0.112736	0.543024	0.63261
1568000	1569997	+	CDS	LHU95_07105	NA	UPY38455.1	DUF4139 domain-containing protein	NA	0.163535	7.04897	0.209516	7.04976	0.364078	0.145208	0.113475	0.069869	-0.935445	-0.511458	-0.470543	-0.451521	0.434996	0.692623	0.852679	0.964629	0.0139431	0.0985924	0.366174	0.61707
1570124	1570573	-	CDS	LHU95_07110	NA	UPY38456.1	Rid family detoxifying hydrolase	NA	0.354958	3.5923	0.476742	3.80002	0.476596	1.03315	0.947431	0.398412	-1.02411	-0.972507	-0.298071	0.584339	0.716006	0.240512	0.488199	0.910059	0.209933	0.209203	0.863779	0.781724
1570687	1572276	-	CDS	LHU95_07115	NA	UPY38457.1	cisplatin damage response ATP-dependent DNA ligase	NA	0.118106	5.54823	0.125136	5.59978	-0.13352	0.0548489	0.120721	0.0173109	-0.004498	-0.175859	0.0152876	-0.0336778	0.720125	0.858104	0.737458	0.988205	0.987085	0.439634	0.978193	0.952584
1572345	1574006	-	CDS	LHU95_07120	NA	UPY38458.1	iron ABC transporter permease	NA	0.254206	4.95423	0.224469	5.0028	0.0904146	0.00344968	0.316975	-0.157167	0.337971	0.213307	0.271695	0.10903	0.932011	0.996355	0.615666	0.923023	0.556805	0.71526	0.699395	0.921085
1574065	1574700	-	CDS	LHU95_07125	NA	UPY38459.1	flavin reductase family protein	NA	0.170133	4.75097	0.167745	4.75528	-0.158761	-0.156237	-0.257014	-0.323636	0.356927	0.114991	0.261896	0.264089	0.798197	0.730256	0.600861	0.746259	0.335377	0.775963	0.602939	0.739001
1575774	1577138	+	CDS	LHU95_07130	NA	UPY39311.1	methyl-accepting chemotaxis protein	NA	0.142098	3.2818	0.175408	3.31586	0.596876	0.603211	0.550657	0.397546	-0.389604	0.139282	-0.275545	0.0584288	0.286973	0.133768	0.355607	0.739087	0.276754	0.703087	0.660643	0.952762
1577477	1578448	-	CDS	LHU95_07135	NA	UPY38460.1	D-glycerate dehydrogenase	NA	0.119703	5.3126	0.111721	5.38226	-0.0279811	0.0974516	0.310848	0.214591	0.33168	0.310695	0.208274	0.128313	0.954632	0.745295	0.321843	0.738619	0.170426	0.179161	0.485884	0.787482
1578564	1579352	+	CDS	LHU95_07140	NA	UPY38461.1	SDR family oxidoreductase	NA	0.174565	5.29146	0.181496	5.38242	0.360454	0.416509	0.571092	0.376091	-0.36133	-0.275958	0.0654621	-0.311272	0.515527	0.303222	0.295841	0.735639	0.325108	0.441283	0.923197	0.695297
1579349	1581466	+	CDS	LHU95_07145	NA	UPY38462.1	hydantoinase/oxoprolinase family protein	NA	0.153288	6.437	0.151826	6.46905	0.239795	0.269821	0.262834	0.263717	-0.109692	0.321111	0.176369	-0.185212	0.593413	0.401781	0.499081	0.741224	0.729608	0.259036	0.678355	0.763676
1581519	1583183	+	CDS	LHU95_07150	NA	UPY38463.1	hydantoinase B/oxoprolinase family protein	NA	0.123135	4.84566	0.120259	4.88859	-0.102197	-0.172309	-0.0115698	0.064864	-0.0259323	-0.135713	0.0406431	-0.241719	0.807373	0.53931	0.987527	0.945792	0.926304	0.590321	0.930123	0.653345
1583176	1583862	+	CDS	LHU95_07155	NA	UPY38464.1	SDR family NAD(P)-dependent oxidoreductase	NA	0.135791	3.86289	0.143033	3.89109	-0.0604736	-0.376745	-0.0267554	-0.00335141	0.220139	-0.0887701	-0.143731	0.00823642	0.919489	0.297512	0.970185	0.999569	0.498199	0.796793	0.784646	0.996157
1584055	1585860	+	CDS	LHU95_07160	thiC	UPY38465.1	phosphomethylpyrimidine synthase ThiC	NA	0.152485	7.89223	0.160217	7.87244	-0.085458	-0.227418	-0.178991	-0.159096	-0.244776	-0.634639	-0.618943	-0.307378	0.865736	0.461519	0.608087	0.847946	0.392918	0.0325803	0.0956736	0.595723
1585914	1586066	-	CDS	LHU95_07165	NA	UPY38466.1	hypothetical protein	NA	0.380087	5.93899	0.513487	5.97813	0.0869936	-0.158181	0.431864	0.401341	0.119848	1.57439	0.0848324	0.0633709	0.95857	0.894438	0.78793	0.911196	0.897299	0.0720986	0.975009	0.984928
1586120	1587400	-	CDS	LHU95_07170	NA	UPY38467.1	beta-lactamase family protein	NA	0.185163	5.17141	0.172011	5.14832	-0.147173	-0.532699	-0.097384	-0.238413	-0.437614	-1.03983	-0.886519	-0.732683	0.824747	0.215596	0.855178	0.827385	0.257211	0.0142786	0.0955217	0.388895
1587415	1588659	-	CDS	LHU95_07175	NA	UPY38468.1	ABC transporter substrate-binding protein	NA	0.139383	5.50483	0.160661	5.48864	0.165493	0.0713704	-0.00100696	-0.138094	-0.714439	-0.869647	-0.668032	-0.495263	0.716006	0.850398	0.998895	0.896279	0.0247991	0.00700785	0.11821	0.491724
1588723	1590000	-	CDS	LHU95_07180	NA	UPY38469.1	TRAP transporter large permease	NA	0.172706	5.42054	0.230094	5.45224	-0.289149	-0.635043	-0.248354	-0.0941461	0.463354	0.339442	0.287682	0.087512	0.607539	0.130073	0.714338	0.962513	0.206272	0.335243	0.68197	0.939607
1589997	1590587	-	CDS	LHU95_07185	NA	UPY39312.1	TRAP transporter small permease	NA	0.160007	4.20253	0.21993	4.1579	-0.639369	-1.08744	-0.737435	-0.708706	0.972352	0.137979	0.335781	0.178395	0.243627	0.00966517	0.290939	0.653162	0.0178253	0.712538	0.618054	0.865815
1590668	1591645	-	CDS	LHU95_07190	dctP	UPY38470.1	TRAP transporter substrate-binding protein DctP	NA	0.186233	6.397	0.216919	6.38376	-0.341987	-0.507856	-0.377747	-0.746231	0.532582	-0.300795	0.0690342	0.363419	0.541636	0.212441	0.52033	0.622676	0.162703	0.414857	0.933097	0.690584
1591759	1593237	+	CDS	LHU95_07195	NA	UPY38471.1	D-aminoacylase	NA	0.130089	6.6768	0.128908	6.70033	0.104133	0.107187	0.0965654	-0.0312372	-0.492587	-0.610462	-0.314436	-0.364646	0.79049	0.696391	0.774439	0.979217	0.0502927	0.015864	0.272938	0.473151
1593267	1593656	+	CDS	LHU95_07200	NA	UPY38472.1	hypothetical protein	NA	0.148447	4.43801	0.142639	4.45642	-0.284139	-0.549237	-0.129173	-0.100008	0.0765909	-0.663819	-0.548335	-0.209552	0.566926	0.138226	0.777419	0.926559	0.824332	0.0435018	0.165379	0.751572
1593646	1595292	+	CDS	LHU95_07205	NA	UPY38473.1	thiamine pyrophosphate-dependent enzyme	NA	0.135958	5.54623	0.134393	5.59651	-0.0645484	-0.364092	0.0869343	0.07691	-0.0482098	-0.326921	-0.280585	-0.203317	0.901207	0.231059	0.832246	0.936156	0.873733	0.216067	0.428802	0.725213
1595282	1595995	+	CDS	LHU95_07210	NA	UPY38474.1	transporter substrate-binding domain-containing protein	NA	0.193408	4.32302	0.219436	4.3825	0.340437	0.250392	0.479833	0.586419	-0.495733	0.133133	-0.213528	-0.383208	0.607216	0.601592	0.452766	0.662731	0.239256	0.770132	0.763658	0.704224
1596186	1597400	+	CDS	LHU95_07215	NA	UPY38475.1	efflux RND transporter periplasmic adaptor subunit	NA	0.200913	8.72996	0.255175	8.72393	-0.112585	0.199461	-0.345918	0.489584	0.500628	0.627601	0.106232	0.292875	0.873756	0.660076	0.592135	0.730424	0.21208	0.110284	0.897709	0.768015
1597410	1600568	+	CDS	LHU95_07220	NA	UPY38476.1	efflux RND transporter permease subunit	NA	0.204568	9.61658	0.280861	9.62485	-0.277543	0.0929522	-0.482423	0.485513	0.527977	0.656175	0.216955	0.358389	0.66913	0.865211	0.488172	0.73898	0.203221	0.104912	0.791577	0.742773
1600561	1601265	+	CDS	LHU95_07225	NA	UPY38477.1	TetR/AcrR family transcriptional regulator	NA	0.196112	7.6379	0.251371	7.7118	-0.0599088	0.163241	-0.246588	0.823826	0.319013	0.889887	0.407619	0.44793	0.936608	0.733718	0.72311	0.605694	0.426546	0.0317769	0.538382	0.657909
1601290	1601841	-	CDS	LHU95_07230	NA	UPY38478.1	VUT family protein	NA	0.199453	4.92297	0.184783	4.96616	-0.225651	-0.451544	-0.0936871	-0.33339	0.926766	0.471607	0.576601	0.618826	0.744279	0.335747	0.87916	0.761214	0.0473071	0.258445	0.2389	0.473151
1601819	1602517	-	CDS	LHU95_07235	queC	UPY38479.1	7-cyano-7-deazaguanine synthase QueC	NA	0.190287	4.09991	0.183096	4.17732	0.153927	-0.225286	0.428252	0.164891	-0.55763	-0.147605	-0.0979457	-0.603485	0.837636	0.651324	0.434138	0.896279	0.186475	0.740567	0.884783	0.506886
1602514	1603524	-	CDS	LHU95_07240	queG	UPY39313.1	tRNA epoxyqueuosine(34) reductase QueG	NA	0.297238	3.81628	0.293299	3.81493	0.0655015	-0.0605681	0.389593	0.518363	-1.07338	-0.908234	-1.21119	-1.2817	0.962439	0.958466	0.657422	0.773637	0.105555	0.141582	0.128676	0.389854
1603692	1604090	-	CDS	LHU95_07245	NA	UPY38480.1	RidA family protein	NA	0.331775	3.81895	0.307543	3.82871	-0.0956926	-0.15857	0.185188	0.274874	-1.01687	-0.951943	-0.791261	-1.218	0.948585	0.882686	0.855178	0.896279	0.161742	0.165538	0.324735	0.453973
1604087	1604557	-	CDS	LHU95_07250	NA	UPY38481.1	acyl-CoA thioesterase	NA	0.404463	2.45573	0.379218	2.36225	-0.681927	-0.565605	-0.811712	-0.327527	-1.508	-1.48071	-1.28476	-1.53023	0.668481	0.607332	0.49961	0.910059	0.100361	0.087198	0.200314	0.454832
1604568	1606130	-	CDS	LHU95_07255	NA	UPY38482.1	AMP-binding protein	NA	0.219523	6.41284	0.201979	6.40708	-0.0731063	-0.177095	-0.127688	-0.192226	-0.825773	-0.768645	-0.366618	-0.850221	0.933922	0.75545	0.832246	0.874689	0.0810145	0.0878907	0.490758	0.388895
1606130	1607281	-	CDS	LHU95_07260	NA	UPY38483.1	acyl-CoA dehydrogenase family protein	NA	0.488679	5.00666	0.464948	4.9282	0.0805214	-0.144514	0.0218779	0.509923	-2.36674	-2.06865	-1.38845	-2.6749	0.972966	0.932631	0.992719	0.868825	0.0576405	0.069061	0.260798	0.324088
1607429	1608235	-	CDS	LHU95_07265	NA	UPY38484.1	enoyl-CoA hydratase family protein	NA	0.49173	5.30152	0.433275	5.15829	-0.328117	-0.499107	-0.267374	0.06245	-2.52866	-2.65379	-1.76259	-3.11326	0.873636	0.722459	0.852234	0.988205	0.0493183	0.0336178	0.14314	0.139493
1608232	1608714	-	CDS	LHU95_07270	NA	UPY38485.1	MarR family transcriptional regulator	NA	0.47368	4.80894	0.410321	4.73616	-0.555291	-0.51266	-0.188203	0.0311608	-2.15448	-2.01231	-1.27722	-2.62047	0.758188	0.696391	0.900508	0.997464	0.067281	0.0670204	0.2389	0.211403
1608714	1609442	-	CDS	LHU95_07275	NA	UPY38486.1	SDR family oxidoreductase	NA	0.379384	4.69072	0.335527	4.59119	-0.464222	-0.303726	-0.483605	0.0587389	-1.58941	-1.82933	-1.1807	-2.29784	0.74324	0.78649	0.627845	0.9863	0.0740323	0.0387572	0.182324	0.139493
1609516	1611825	+	CDS	LHU95_07280	NA	UPY38487.1	bifunctional salicylyl-CoA 5-hydroxylase/oxidoreductase	NA	0.381224	5.9343	0.346295	5.83975	-0.0134285	-0.16805	-0.162535	0.13808	-1.9573	-1.85163	-1.25238	-2.33047	0.99537	0.890201	0.891737	0.963164	0.0431651	0.0406102	0.178641	0.139493
1611822	1613066	+	CDS	LHU95_07285	NA	UPY38488.1	flavin-dependent oxidoreductase	NA	0.340566	5.26256	0.330173	5.18952	0.0674648	-0.0143616	0.0255188	0.189113	-1.52729	-0.989399	-1.02504	-1.85553	0.963532	0.992952	0.9902	0.939918	0.0597484	0.168845	0.236566	0.277356
1613063	1613809	+	CDS	LHU95_07290	NA	UPY38489.1	enoyl-CoA hydratase/isomerase family protein	NA	0.233027	5.57689	0.211942	5.53763	-0.241155	-0.303777	-0.318118	-0.240147	-0.946862	-1.21857	-0.962629	-0.847949	0.766858	0.586884	0.59504	0.864745	0.0698678	0.0213615	0.104497	0.417586
1613877	1614293	+	CDS	LHU95_07295	NA	UPY38490.1	DoxX family membrane protein	NA	0.148209	4.1212	0.158723	4.10706	0.27028	0.0608959	-0.223859	0.148743	-0.473395	-0.236013	-0.320486	-0.205046	0.593413	0.899876	0.645283	0.894695	0.156032	0.462514	0.486846	0.782407
1614378	1615994	-	CDS	LHU95_07300	NA	UPY38491.1	thiamine pyrophosphate-dependent enzyme	NA	0.168625	4.92399	0.207732	5.0592	0.348265	0.281417	0.57688	0.346666	-0.503575	0.190205	0.360107	0.00484577	0.517581	0.481006	0.34557	0.784428	0.164347	0.596269	0.53466	0.997513
1616169	1617656	+	CDS	LHU95_07305	NA	UPY38492.1	circularly permuted type 2 ATP-grasp protein	NA	0.177929	5.83598	0.206229	5.9383	-0.087784	-0.151588	0.283114	-0.0217364	0.669255	1.12913	1.06671	0.464027	0.899008	0.734375	0.616126	0.991058	0.0771276	0.00695574	0.0955217	0.6178
1617650	1618588	+	CDS	LHU95_07310	NA	UPY38493.1	alpha-E domain-containing protein	NA	0.145985	6.54255	0.176856	6.66948	0.084351	0.00591642	0.301204	0.227082	0.041891	0.243899	0.51098	0.220741	0.864211	0.991656	0.514809	0.827385	0.89016	0.363547	0.235396	0.761954
1618626	1619363	+	CDS	LHU95_07315	NA	UPY38494.1	proteasome-type protease	NA	0.245056	6.73667	0.2757	6.85977	0.694466	0.70847	0.783632	0.761942	-0.781664	0.150466	0.266288	-0.194817	0.377643	0.207661	0.320962	0.653162	0.135263	0.786853	0.756516	0.874611
1619496	1620134	-	CDS	LHU95_07320	NA	UPY38495.1	superoxide dismutase	Oxidative stress	0.247723	7.15162	0.240653	7.17035	0.0101151	0.71581	0.584157	0.0763574	0.176082	0.347825	-0.15105	0.0986694	0.994736	0.205599	0.374811	0.969048	0.748938	0.496213	0.85154	0.929111
1620278	1622251	-	CDS	LHU95_07325	NA	UPY38496.1	methyl-accepting chemotaxis protein	NA	0.126617	3.85368	0.118547	3.86217	0.171311	0.391939	0.0898868	0.267457	-0.135652	-0.162108	-0.206392	-0.139613	0.724611	0.225552	0.832246	0.73896	0.669742	0.586768	0.601026	0.818523
1622348	1623214	+	CDS	LHU95_07330	NA	UPY38497.1	squalene/phytoene synthase family protein	NA	0.229657	2.85785	0.221798	2.90583	0.183183	-0.215635	0.214379	-0.045594	0.581474	0.590532	0.699906	0.0799783	0.849925	0.76551	0.779627	0.9863	0.299668	0.265296	0.289152	0.952356
1623270	1624268	+	CDS	LHU95_07335	galE	UPY38498.1	UDP-glucose 4-epimerase GalE	NA	0.240723	9.68661	0.289644	9.6032	0.283007	-0.373026	-0.534455	0.279964	0.415677	1.0583	0.197121	-0.14273	0.722784	0.490231	0.460786	0.867988	0.407481	0.0397851	0.82503	0.905758
1624362	1625534	+	CDS	LHU95_07340	hpnH	UPY38499.1	adenosyl-hopene transferase HpnH	NA	0.184833	7.56251	0.276934	7.57135	-0.423217	-0.703778	-0.323118	-0.108437	0.77396	0.41692	0.268805	0.114616	0.434996	0.100775	0.664177	0.962617	0.0507278	0.239202	0.748306	0.929111
1626471	1632533	+	CDS	LHU95_07345	NA	UPY39314.1	autotransporter-associated beta strand repeat-containing protein	NA	0.13302	6.99505	0.135306	7.01325	0.154328	0.142673	0.0390886	0.0123998	-0.107804	-0.0513895	0.0393491	-0.0297198	0.681041	0.591037	0.924204	0.990881	0.673638	0.845597	0.928945	0.953869
1632566	1633216	+	CDS	LHU95_07350	NA	UPY38500.1	phosphoribosyltransferase	NA	0.194876	3.51242	0.176615	3.56478	-0.00123467	0.175339	0.158746	0.00712535	0.571796	0.352338	0.546819	0.293134	0.999028	0.765908	0.791168	0.998825	0.21208	0.428106	0.28591	0.743291
1633553	1634938	+	CDS	LHU95_07355	NA	UPY38501.1	aminotransferase class III-fold pyridoxal phosphate-dependent enzyme	NA	0.149004	5.72169	0.164504	5.81761	0.163984	0.206616	0.386745	0.482863	-0.533785	-0.258413	-0.193482	-0.246232	0.740748	0.537581	0.400225	0.653162	0.0869495	0.375667	0.691096	0.726772
1635090	1636790	+	CDS	LHU95_07360	NA	UPY38502.1	methyl-accepting chemotaxis protein	NA	0.225863	5.54029	0.268496	5.63632	0.535338	0.520271	0.567295	0.900265	-0.685507	0.285616	0.16902	-0.466742	0.458819	0.321685	0.452766	0.625918	0.162703	0.548595	0.860035	0.694166
1637066	1637620	+	CDS	LHU95_07365	msrA	UPY38503.1	peptide-methionine (S)-S-oxide reductase MsrA	NA	0.224559	8.90508	0.236344	8.93334	0.0518776	0.669918	0.343099	0.101945	-0.0977923	0.0564254	0.029723	0.104349	0.954632	0.183429	0.550286	0.948614	0.844029	0.910901	0.97583	0.910041
1637624	1638043	+	CDS	LHU95_07370	msrB	UPY38504.1	peptide-methionine (R)-S-oxide reductase MsrB	NA	0.216372	7.97169	0.222091	8.03791	0.118562	0.739108	0.569912	0.315248	0.0749609	0.183773	0.089271	0.222288	0.882079	0.133768	0.320413	0.788213	0.877136	0.691941	0.901882	0.792792
1638117	1639253	+	CDS	LHU95_07375	NA	UPY38505.1	YncE family protein	NA	0.170879	8.87667	0.208254	8.81684	-0.0938345	-0.233821	-0.416578	-0.0819885	0.352887	0.0861642	-0.152965	-0.186756	0.869878	0.509902	0.389106	0.953642	0.275628	0.807284	0.780213	0.799169
1639256	1640026	+	CDS	LHU95_07380	NA	UPY38506.1	polysaccharide deacetylase family protein	NA	0.152052	7.03286	0.163162	6.99051	-0.121798	-0.419891	-0.384673	-0.184474	0.142752	-0.167877	-0.229294	-0.276629	0.799523	0.187159	0.358113	0.848385	0.641788	0.559533	0.58536	0.659162
1640023	1640958	+	CDS	LHU95_07385	NA	UPY38507.1	sterol desaturase family protein	NA	0.309209	6.11962	0.29406	6.14148	0.542337	0.158374	-0.0122193	0.712784	-0.0934106	0.151247	0.031428	-0.200171	0.595613	0.859158	0.993261	0.671657	0.897731	0.837392	0.981943	0.884953
1640945	1642255	-	CDS	LHU95_07390	chrA	UPY38508.1	chromate efflux transporter	NA	0.125964	5.2514	0.119996	5.25649	-0.376626	-0.242076	-0.381225	-0.148924	-0.0632812	-0.307918	-0.319349	0.0710011	0.328987	0.389785	0.293747	0.853523	0.822695	0.215765	0.306666	0.899269
1642252	1643067	-	CDS	LHU95_07395	NA	UPY38509.1	sulfurtransferase/chromate resistance protein	NA	0.120361	4.18421	0.129002	4.22165	0.0148878	0.14205	-0.0739918	0.234868	-0.313091	-0.196603	-0.213507	-0.0016404	0.979776	0.66002	0.876197	0.7854	0.262038	0.470433	0.608824	0.997513
1643196	1644149	+	CDS	LHU95_07400	NA	UPY38510.1	LysR family transcriptional regulator	NA	0.136792	5.36316	0.151682	5.44668	0.188117	0.194915	0.354203	0.255338	-0.619528	-0.0771973	-0.0845045	-0.13202	0.677539	0.534651	0.408751	0.773637	0.0436294	0.800778	0.874519	0.845127
1644325	1644609	-	CDS	LHU95_07405	NA	UPY38511.1	hypothetical protein	NA	0.286208	1.36196	0.302779	1.34404	-0.474927	0.0580624	-0.118117	0.371537	-0.60868	-0.446664	-0.890323	-0.835407	0.761062	0.974861	0.942747	0.889306	0.428424	0.543524	0.378874	0.64451
1644680	1646404	-	CDS	LHU95_07410	NA	UPY38512.1	FAD-binding protein	NA	0.134736	4.91659	0.126485	4.90331	-0.544616	-0.118687	-0.141679	-0.113062	-0.246107	0.069911	-0.503464	-0.261564	0.223166	0.728936	0.703825	0.894695	0.377142	0.816895	0.137471	0.64451
1646577	1647185	-	CDS	LHU95_07415	NA	UPY38513.1	fumarate hydratase C-terminal domain-containing protein	NA	0.156712	3.5121	0.150714	3.51495	-0.214661	-0.0888781	0.23099	-0.00342601	-0.179076	0.0344006	-0.600317	-0.387836	0.729932	0.861702	0.634874	0.999569	0.643379	0.931878	0.185917	0.618019
1647233	1648135	-	CDS	LHU95_07420	NA	UPY38514.1	fumarate hydratase	NA	0.155588	4.37713	0.145947	4.40085	-0.359926	-0.0543391	0.165813	-0.150429	-0.677091	-0.625899	-0.825976	-0.473396	0.484829	0.912522	0.711983	0.876937	0.0550811	0.0597268	0.0955217	0.491724
1648145	1648945	-	CDS	LHU95_07425	NA	UPY38515.1	sulfite exporter TauE/SafE family protein	NA	0.165449	4.83665	0.153265	4.85972	-0.00286307	-0.0301553	0.130635	-0.00750364	-0.0889822	-0.0281228	-0.183531	-0.162675	0.997281	0.961342	0.784302	0.998825	0.820029	0.94392	0.707385	0.815874
1648935	1649312	-	CDS	LHU95_07430	sdhC	UPY38516.1	succinate dehydrogenase%2C cytochrome b556 subunit	NA	0.183782	4.01583	0.180478	4.02224	-0.206146	-0.336346	0.0858553	-0.196045	0.0630648	0.113934	-0.347959	-0.129031	0.761062	0.46393	0.895849	0.874669	0.886635	0.796468	0.513158	0.887228
1649305	1649643	-	CDS	LHU95_07435	NA	UPY38517.1	succinate dehydrogenase	NA	0.166863	3.88986	0.176013	3.87092	-0.0845667	0.00801547	0.252006	0.0669509	-0.409572	0.0742388	-0.627107	-0.653239	0.904244	0.991989	0.641197	0.964819	0.267483	0.852125	0.199896	0.473151
1649645	1650376	-	CDS	LHU95_07440	NA	UPY38518.1	succinate dehydrogenase/fumarate reductase iron-sulfur subunit	NA	0.217368	4.62972	0.201659	4.66373	-0.383949	-0.0915697	0.190537	-0.156373	0.297511	0.297639	-0.0568765	0.0410698	0.595613	0.891379	0.761131	0.911196	0.53835	0.5193	0.944078	0.968167
1650466	1652088	+	CDS	LHU95_07445	NA	UPY38519.1	thiamine pyrophosphate-binding protein	NA	0.222496	4.87163	0.235482	4.90918	-0.310797	0.0975664	0.564842	0.304575	0.353043	0.779905	-0.16529	-0.120609	0.68678	0.885327	0.406188	0.846012	0.463676	0.0939436	0.84185	0.914824
1652085	1652807	+	CDS	LHU95_07450	NA	UPY38520.1	GntR family transcriptional regulator	NA	0.151762	3.77072	0.193037	3.79412	-0.389102	0.178435	0.3108	0.305128	0.291983	1.12068	0.312976	-0.159058	0.455405	0.647218	0.600861	0.811057	0.392918	0.00475437	0.608824	0.874611
1652812	1653864	-	CDS	LHU95_07455	NA	UPY38521.1	acyltransferase	NA	0.146808	4.68175	0.142283	4.77677	-0.344924	-0.180973	0.0204553	0.0229919	-0.0741048	-0.659359	-0.317192	0.171819	0.479799	0.618656	0.976326	0.988205	0.82997	0.0438813	0.431197	0.789892
1654021	1654998	+	CDS	LHU95_07460	NA	UPY38522.1	zinc-binding dehydrogenase	NA	0.127585	5.22836	0.131841	5.26541	0.0387078	0.177318	0.154078	0.146578	-0.0523666	0.0661964	0.0407865	-0.111066	0.940101	0.54403	0.678523	0.865036	0.855844	0.817557	0.936779	0.852761
1655086	1655439	+	CDS	LHU95_07465	NA	UPY38523.1	hypothetical protein	NA	0.367457	10.9575	0.446604	10.7695	0.0690594	-0.670476	-1.21795	-0.533787	-0.694028	-1.33229	-1.10263	-0.760024	0.964319	0.445062	0.34557	0.85704	0.39393	0.0980009	0.347417	0.690584
1655426	1655995	-	CDS	LHU95_07470	NA	UPY38524.1	heme-binding protein	NA	0.224511	5.29843	0.217439	5.4745	-0.470278	-0.185891	-0.165408	0.291197	0.515256	0.4526	0.624199	1.29245	0.515527	0.757536	0.800349	0.832252	0.29903	0.343777	0.277084	0.187822
1656117	1657262	-	CDS	LHU95_07475	NA	UPY38525.1	hypothetical protein	NA	0.213293	6.78436	0.406832	6.91139	-0.269853	0.396455	0.698169	-0.0749924	0.710856	1.40862	1.27861	0.464671	0.698796	0.403313	0.558176	0.9863	0.112843	0.00601372	0.242729	0.796816
1657382	1658329	-	CDS	LHU95_07480	NA	UPY38526.1	tripartite tricarboxylate transporter substrate binding protein	NA	0.244954	7.37783	0.515591	7.461	-0.210719	0.686285	0.835875	-0.787772	1.8075	2.19381	1.98965	1.22523	0.803532	0.215596	0.590518	0.82259	0.00736684	0.00151233	0.178767	0.6178
1658561	1659580	+	CDS	LHU95_07485	NA	UPY38527.1	cysteine synthase A	NA	0.196256	8.17223	0.226922	8.19408	-0.0474192	0.689121	0.623207	-0.306071	1.1388	1.35489	0.883475	0.772401	0.950955	0.121264	0.295841	0.808233	0.0152018	0.00421024	0.111512	0.446652
1659577	1660221	+	CDS	LHU95_07490	cysE	UPY38528.1	serine O-acetyltransferase	NA	0.187045	8.85826	0.24272	8.86816	0.0824737	0.556701	0.437815	-0.31223	1.00934	0.848094	0.57238	0.731268	0.901242	0.165965	0.452766	0.811057	0.0179701	0.0270978	0.293381	0.457238
1660303	1661289	+	CDS	LHU95_07495	NA	UPY38529.1	tripartite tricarboxylate transporter substrate binding protein	NA	0.155646	7.5166	0.185693	7.52288	0.0770896	0.130777	0.0577353	-0.222311	-0.250473	-0.439866	-0.357155	-0.00748035	0.886039	0.706003	0.922178	0.834057	0.399165	0.125917	0.422791	0.996157
1661515	1662780	-	CDS	LHU95_07500	NA	UPY38530.1	TRAP transporter large permease	NA	0.12543	4.70042	0.133252	4.78076	-0.248856	0.274027	0.0499894	0.205685	0.426617	0.210093	0.350657	0.520573	0.541636	0.343419	0.918238	0.808821	0.118878	0.421952	0.330945	0.454534
1662777	1663340	-	CDS	LHU95_07505	NA	UPY38531.1	TRAP transporter small permease	NA	0.134027	3.70836	0.182585	3.8919	-0.431227	-0.0400906	0.161661	0.50372	0.525343	0.618023	0.768268	0.749083	0.386814	0.933162	0.785039	0.662731	0.107951	0.0535951	0.139513	0.453973
1663473	1664471	-	CDS	LHU95_07510	NA	UPY38532.1	TRAP transporter substrate-binding protein	NA	0.172252	6.19653	0.19611	6.27575	-0.122172	0.218629	0.242074	-0.00823721	0.472018	0.156337	0.242774	0.540069	0.838776	0.571102	0.649081	0.998825	0.178697	0.663995	0.673494	0.552497
1664546	1665565	-	CDS	LHU95_07515	NA	UPY38533.1	NADP-dependent oxidoreductase	NA	0.13803	6.72436	0.132812	6.74465	0.13918	-0.115958	-0.0279081	0.0457005	-0.204937	-0.292093	-0.210789	-0.146737	0.735665	0.696391	0.947588	0.963164	0.425268	0.231007	0.505453	0.770386
[truncated: 3,125 more rows]

## Sheet: Sheet1
47847	48302	-	LHU95_00225	hemJ	UPY39412.1	protoporphyrinogen oxidase HemJ	0.169788	4.25009	0.166334	4.30217	0.0786487	-0.15367	0.143506	-0.175249	0.442048	0.53145	0.434349	0.473722	0.909884	0.750086	0.786546	0.876937	0.25342	0.152486	0.358089	0.582211
[truncated: 24 more rows]
